# Supplementary material for: 1-(4-Chloro­butano­yl)-3-(2-chloro­phen­yl)thio­urea
Source: Acta Crystallogr Sect E Struct Rep Online. 2012 Apr 25;68(Pt 5):o1536. doi: 10.1107/S160053681201759X (PMC3344638; doi:10.1107/S160053681201759X)
Supplement: Supplementary file 1 [file e-68-o1536-sup1.cif]

##############################################################################
#                                                                            #
# This CIF contains the data in a paper accepted for publication in          #
# Acta Crystallographica Section E. It conforms to the requirements of       #
# Notes for Authors for Acta Crystallographica Section E, and has been       #
# peer reviewed under the auspices of the IUCr Commission on Journals.       #
#                                                                            #
# Full details of the Crystallographic Information File format               #
# are given in the paper "The Crystallographic Information File (CIF):       #
# a New Standard Archive File for Crystallography" by S. R. Hall, F. H.      #
# Allen and I. D. Brown [Acta Cryst. (1991), A47, 655-685].                  #
#                                                                            #
# The current version of the core CIF dictionary is obtainable from          #
# ftp://ftp.iucr.org/pub/cif_core.dic.                                       #
#                                                                            #
# Software is freely available for graphical display of the structure(s)     #
# in this CIF. For information consult the CIF software page                 #
# http://www.iucr.org/resources/cif/software.                                #
#                                                                            #
# This file may be used for bona fide research purposes within the           #
# scientific community so long as proper attribution is given to the journal # 
# article from which it was obtained.                                        #
#                                                                            #
##############################################################################
data_global
_audit_creation_method     'form.cif (version 2.0)'
_journal_data_validation_number     ?
_journal_date_recd_electronic     2012-04-13
_journal_date_accepted     2012-04-20
_journal_name_full     'Acta Crystallographica, Section E'
_journal_year     2012
_journal_volume     68
_journal_issue      5
_journal_page_first     o1536
_journal_page_last     o1536
_journal_paper_category     QO
_journal_paper_doi     10.1107/S160053681201759X
_journal_coeditor_code     CV5287
_publ_contact_author_name     'Ngah, Nurziana'
_publ_contact_author_address
;
      Kulliyyah of Science,
      International Islamic University Malaysia
      Bandar Indera Mahkota
      25200 Kuantan, Pahang, Malaysia
;
_publ_contact_author_email     'nurziana@iium.edu.my'
_publ_contact_author_fax     '6 09 5716781'
_publ_contact_author_phone     '6 09 5716400'
_publ_section_title
;
1-(4-Chlorobutanoyl)-3-(2-chlorophenyl)thiourea
;
loop_
    _publ_author_name
    _publ_author_footnote
    _publ_author_address
    'Yusof, M. Sukeri M.' ?
;      Department of Chemical Sciences
       Faculty of Science and Technology
       Universiti Malaysia Terengganu
       Menggabang Telipot
       21030 Kuala Terengganu
       Malaysia
;
    'Embong, Nur Farhana' ?
;      Department of Chemical Sciences
       Faculty of Science and Technology
       Universiti Malaysia Terengganu
       Menggabang Telipot
       21030 Kuala Terengganu
       Malaysia
;
    'Yamin, Bohari M.' ?
;     School of Chemical Sciences and Food Technology
      Universiti  Kebangsaan Malaysia
      UKM 43600 Bangi Selangor, Malaysia
;
    'Ngah, Nurziana' ?
;     Kulliyyah of Science,
      International Islamic University Malaysia
      Bandar Indera Mahkota
      25200 Kuantan, Pahang, Malaysia
;
data_I
_audit_creation_method     SHELXL-97
_chemical_name_systematic
;
1-(4-Chlorobutanoyl)-3-(2-chlorophenyl)thiourea
;
_chemical_name_common     ?
_chemical_formula_moiety     'C11 H12 Cl2 N2 O S'
_chemical_formula_sum     'C11 H12 Cl2 N2 O S'
_chemical_formula_iupac     'C11 H12 Cl2 N2 O S'
_chemical_formula_weight     291.19
_chemical_melting_point     ?
_symmetry_cell_setting     monoclinic
_symmetry_space_group_name_H-M     'P 21/c'
_symmetry_space_group_name_Hall     '-P 2ybc'
loop_
    _symmetry_equiv_pos_as_xyz
    'x, y, z'
    '-x, y+1/2, -z+1/2'
    '-x, -y, -z'
    'x, -y-1/2, z-1/2'
_cell_length_a     14.396(3)
_cell_length_b     10.941(2)
_cell_length_c     18.093(4)
_cell_angle_alpha     90.00
_cell_angle_beta     109.399(4)
_cell_angle_gamma     90.00
_cell_volume     2688.0(9)
_cell_formula_units_Z     8
_cell_measurement_reflns_used     6026
_cell_measurement_theta_min     1.5
_cell_measurement_theta_max     25.0
_cell_measurement_temperature     298(2)
_exptl_crystal_description     'block'
_exptl_crystal_colour     'yellow'
_exptl_crystal_size_max     0.42
_exptl_crystal_size_mid     0.41
_exptl_crystal_size_min     0.39
_exptl_crystal_density_diffrn     1.439
_exptl_crystal_density_meas     ?
_exptl_crystal_density_method     'not measured'
_exptl_crystal_F_000     1200
_exptl_absorpt_coefficient_mu     0.623
_exptl_absorpt_correction_type     multi-scan
_exptl_absorpt_process_details     '(SADABS; Bruker, 2000)'
_exptl_absorpt_correction_T_min     0.7798
_exptl_absorpt_correction_T_max     0.7931
_exptl_special_details
;
;
_diffrn_ambient_temperature     298(2)
_diffrn_radiation_type     MoK\a
_diffrn_radiation_wavelength     0.71073
_diffrn_radiation_source     'fine-focus sealed tube'
_diffrn_radiation_monochromator     graphite
_diffrn_measurement_device_type
;
Bruker SMART APEX CCD area-detector
;
_diffrn_measurement_method     '\w scan'
_diffrn_detector_area_resol_mean     83.66
_diffrn_reflns_number     14457
_diffrn_reflns_av_R_equivalents     0.0227
_diffrn_reflns_av_sigmaI/netI     0.0266
_diffrn_reflns_theta_min     1.5
_diffrn_reflns_theta_max     25.0
_diffrn_reflns_theta_full     25.0
_diffrn_measured_fraction_theta_max     1.00
_diffrn_measured_fraction_theta_full     1.00
_diffrn_reflns_limit_h_min     -17
_diffrn_reflns_limit_h_max     17
_diffrn_reflns_limit_k_min     -13
_diffrn_reflns_limit_k_max     12
_diffrn_reflns_limit_l_min     -16
_diffrn_reflns_limit_l_max     21
_diffrn_standards_number     0
_diffrn_standards_interval_count     0
_diffrn_standards_interval_time     0
_diffrn_standards_decay_%     0
_refine_special_details
;
Refinement of <i>F</i>^2^ against ALL reflections. The weighted <i>R</i>-factor
<i>wR</i> and goodness of fit <i>S</i> are based on <i>F</i>^2^, conventional
<i>R</i>-factors <i>R</i> are based on <i>F</i>, with <i>F</i> set to zero for
negative <i>F</i>^2^. The threshold expression of <i>F</i>^2^ >
\s(<i>F</i>^2^) is used only for calculating <i>R</i>-factors(gt) <i>etc</i>.
and is not relevant to the choice of reflections for refinement.
<i>R</i>-factors based on <i>F</i>^2^ are statistically about twice as large
as those based on <i>F</i>, and <i>R</i>- factors based on ALL data will be
even larger.
;
_reflns_number_total     4727
_reflns_number_gt     3802
_reflns_threshold_expression     I>2\s(I)
_refine_ls_structure_factor_coef     Fsqd
_refine_ls_matrix_type     full
_refine_ls_R_factor_all     0.0502
_refine_ls_R_factor_gt     0.0387
_refine_ls_wR_factor_gt     0.0992
_refine_ls_wR_factor_ref     0.1090
_refine_ls_goodness_of_fit_ref     1.031
_refine_ls_restrained_S_all     1.031
_refine_ls_number_reflns     4727
_refine_ls_number_parameters     307
_refine_ls_number_restraints     0
_refine_ls_hydrogen_treatment     constr
_refine_ls_weighting_scheme     calc
_refine_ls_weighting_details
         'calc w=1/[\s^2^(Fo^2^)+(0.0514P)^2^+1.5167P] where P=(Fo^2^+2Fc^2^)/3'
_atom_sites_solution_hydrogens     geom
_atom_sites_solution_primary     direct
_atom_sites_solution_secondary     difmap
_refine_ls_shift/su_max     0.000
_refine_ls_shift/su_mean     0.000
_refine_diff_density_max     0.40
_refine_diff_density_min     -0.33
_refine_ls_extinction_method     none
_refine_ls_extinction_coef     ?
loop_
    _atom_type_symbol
    _atom_type_description
    _atom_type_scat_dispersion_real
    _atom_type_scat_dispersion_imag
    _atom_type_scat_source
    'C' 'C' 0.0033 0.0016
                         'International Tables Vol C Tables 4.2.6.8 and 6.1.1.4'
    'H' 'H' 0.0000 0.0000
                         'International Tables Vol C Tables 4.2.6.8 and 6.1.1.4'
    'N' 'N' 0.0061 0.0033
                         'International Tables Vol C Tables 4.2.6.8 and 6.1.1.4'
    'O' 'O' 0.0106 0.0060
                         'International Tables Vol C Tables 4.2.6.8 and 6.1.1.4'
    'S' 'S' 0.1246 0.1234
                         'International Tables Vol C Tables 4.2.6.8 and 6.1.1.4'
    'Cl' 'Cl' 0.1484 0.1585
                         'International Tables Vol C Tables 4.2.6.8 and 6.1.1.4'
_computing_data_collection     'SMART (Bruker, 2000)'
_computing_cell_refinement     'SAINT (Bruker, 2000)'
_computing_data_reduction     'SAINT (Bruker, 2000)'
_computing_structure_solution     'SHELXS97 (Sheldrick, 2008)'
_computing_structure_refinement     'SHELXL97 (Sheldrick, 2008)'
_computing_molecular_graphics     'SHELXTL (Sheldrick, 2008)'
_computing_publication_material
;
SHELXTL (Sheldrick, 2008), PARST (Nardelli, 1995) and PLATON
(Spek, 2009)
;
loop_
    _atom_site_type_symbol
    _atom_site_label
    _atom_site_fract_x
    _atom_site_fract_y
    _atom_site_fract_z
    _atom_site_U_iso_or_equiv
    _atom_site_adp_type
    _atom_site_calc_flag
    _atom_site_refinement_flags
    _atom_site_occupancy
    _atom_site_symmetry_multiplicity
    _atom_site_disorder_assembly
    _atom_site_disorder_group
    S S1 -0.02869(4) -0.00674(6) 0.33632(3) 0.04643(17) Uani d . 1 1 . .
    S S2 0.23770(4) 0.49698(6) 0.02320(4) 0.04616(17) Uani d . 1 1 . .
    Cl Cl1 -0.08277(6) -0.17066(6) 0.15579(5) 0.0684(2) Uani d . 1 1 . .
    Cl Cl2 0.52142(7) 0.18550(11) 0.47501(6) 0.1086(4) Uani d . 1 1 . .
    Cl Cl3 0.38361(6) 0.18324(8) 0.09743(5) 0.0738(2) Uani d . 1 1 . .
    Cl Cl4 -0.23405(6) 0.18796(9) -0.20368(5) 0.0792(3) Uani d . 1 1 . .
    O O1 0.20202(12) 0.12434(18) 0.23359(10) 0.0555(5) Uani d . 1 1 . .
    O O2 0.05946(12) 0.18451(16) 0.07274(10) 0.0543(5) Uani d . 1 1 . .
    N N1 0.01342(13) 0.07137(17) 0.21195(10) 0.0385(4) Uani d . 1 1 . .
    H H1A 0.0562 0.0916 0.1904 0.046 Uiso calc R 1 1 . .
    N N2 0.14546(13) 0.04033(17) 0.32535(11) 0.0400(4) Uani d . 1 1 . .
    H H2A 0.1648 0.0114 0.3722 0.048 Uiso calc R 1 1 . .
    N N3 0.21846(13) 0.32495(18) 0.11973(11) 0.0430(5) Uani d . 1 1 . .
    H H3A 0.1852 0.2670 0.1311 0.052 Uiso calc R 1 1 . .
    N N4 0.08539(13) 0.35124(17) 0.00731(11) 0.0382(4) Uani d . 1 1 . .
    H H4A 0.0585 0.3957 -0.0334 0.046 Uiso calc R 1 1 . .
    C C1 -0.14018(18) -0.0300(2) 0.13660(14) 0.0450(6) Uani d . 1 1 . .
    C C2 -0.2387(2) -0.0240(3) 0.09106(16) 0.0620(8) Uani d . 1 1 . .
    H H2 -0.2740 -0.0952 0.0724 0.074 Uiso calc R 1 1 . .
    C C3 -0.2839(2) 0.0878(3) 0.07364(18) 0.0734(9) Uani d . 1 1 . .
    H H3 -0.3500 0.0921 0.0431 0.088 Uiso calc R 1 1 . .
    C C4 -0.2326(2) 0.1928(3) 0.10078(19) 0.0683(8) Uani d . 1 1 . .
    H H4 -0.2636 0.2682 0.0878 0.082 Uiso calc R 1 1 . .
    C C5 -0.13441(19) 0.1870(2) 0.14771(16) 0.0540(6) Uani d . 1 1 . .
    H H5 -0.0997 0.2584 0.1669 0.065 Uiso calc R 1 1 . .
    C C6 -0.08857(16) 0.0750(2) 0.16572(13) 0.0394(5) Uani d . 1 1 . .
    C C7 0.04504(15) 0.03795(19) 0.28697(13) 0.0358(5) Uani d . 1 1 . .
    C C8 0.21855(16) 0.0824(2) 0.29900(14) 0.0437(5) Uani d . 1 1 . .
    C C9 0.31985(18) 0.0696(3) 0.35824(16) 0.0608(7) Uani d . 1 1 . .
    H H9A 0.3219 0.1128 0.4056 0.073 Uiso calc R 1 1 . .
    H H9B 0.3322 -0.0161 0.3715 0.073 Uiso calc R 1 1 . .
    C C10 0.39933(19) 0.1170(3) 0.33112(17) 0.0644(8) Uani d . 1 1 . .
    H H10A 0.3885 0.2036 0.3200 0.077 Uiso calc R 1 1 . .
    H H10B 0.3955 0.0764 0.2825 0.077 Uiso calc R 1 1 . .
    C C11 0.5010(2) 0.0994(4) 0.38907(18) 0.0743(9) Uani d . 1 1 . .
    H H11A 0.5491 0.1226 0.3647 0.089 Uiso calc R 1 1 . .
    H H11B 0.5107 0.0135 0.4027 0.089 Uiso calc R 1 1 . .
    C C12 0.39626(18) 0.2933(2) 0.16893(14) 0.0487(6) Uani d . 1 1 . .
    C C13 0.48814(19) 0.3193(3) 0.22162(17) 0.0610(7) Uani d . 1 1 . .
    H H13 0.5437 0.2795 0.2183 0.073 Uiso calc R 1 1 . .
    C C14 0.4967(2) 0.4046(3) 0.27902(18) 0.0690(8) Uani d . 1 1 . .
    H H14 0.5584 0.4223 0.3149 0.083 Uiso calc R 1 1 . .
    C C15 0.4150(2) 0.4644(3) 0.28422(18) 0.0700(8) Uani d . 1 1 . .
    H H15 0.4217 0.5219 0.3235 0.084 Uiso calc R 1 1 . .
    C C16 0.32314(19) 0.4390(3) 0.23107(16) 0.0562(7) Uani d . 1 1 . .
    H H16 0.2679 0.4798 0.2343 0.067 Uiso calc R 1 1 . .
    C C17 0.31345(16) 0.3533(2) 0.17331(13) 0.0435(6) Uani d . 1 1 . .
    C C18 0.17954(15) 0.3847(2) 0.05298(12) 0.0355(5) Uani d . 1 1 . .
    C C19 0.02925(16) 0.2559(2) 0.01862(13) 0.0398(5) Uani d . 1 1 . .
    C C20 -0.07275(16) 0.2507(2) -0.03992(15) 0.0455(6) Uani d . 1 1 . .
    H H20A -0.0723 0.2884 -0.0883 0.055 Uiso calc R 1 1 . .
    H H20B -0.1165 0.2979 -0.0202 0.055 Uiso calc R 1 1 . .
    C C21 -0.11259(18) 0.1228(2) -0.05729(15) 0.0527(6) Uani d . 1 1 . .
    H H21A -0.1075 0.0822 -0.0084 0.063 Uiso calc R 1 1 . .
    H H21B -0.0726 0.0776 -0.0817 0.063 Uiso calc R 1 1 . .
    C C22 -0.2184(2) 0.1201(3) -0.11039(17) 0.0689(8) Uani d . 1 1 . .
    H H22A -0.2588 0.1636 -0.0854 0.083 Uiso calc R 1 1 . .
    H H22B -0.2410 0.0360 -0.1180 0.083 Uiso calc R 1 1 . .
loop_
    _atom_site_aniso_label
    _atom_site_aniso_U_11
    _atom_site_aniso_U_22
    _atom_site_aniso_U_33
    _atom_site_aniso_U_12
    _atom_site_aniso_U_13
    _atom_site_aniso_U_23
    S1 0.0392(3) 0.0612(4) 0.0382(3) -0.0085(3) 0.0118(3) -0.0020(3)
    S2 0.0413(3) 0.0525(4) 0.0396(3) -0.0108(3) 0.0067(3) 0.0051(3)
    Cl1 0.0886(5) 0.0397(4) 0.0721(5) -0.0045(3) 0.0203(4) -0.0071(3)
    Cl2 0.0732(6) 0.1360(9) 0.0916(7) -0.0178(6) -0.0060(5) -0.0378(6)
    Cl3 0.0698(5) 0.0801(5) 0.0665(5) 0.0138(4) 0.0159(4) -0.0065(4)
    Cl4 0.0651(5) 0.0973(6) 0.0554(4) -0.0125(4) -0.0066(4) 0.0048(4)
    O1 0.0387(9) 0.0765(12) 0.0466(10) -0.0065(9) 0.0076(8) 0.0167(9)
    O2 0.0442(9) 0.0552(10) 0.0505(10) -0.0112(8) -0.0018(8) 0.0148(9)
    N1 0.0307(9) 0.0449(11) 0.0362(10) -0.0047(8) 0.0062(8) 0.0032(8)
    N2 0.0336(10) 0.0486(11) 0.0332(10) -0.0001(8) 0.0050(8) 0.0053(8)
    N3 0.0321(10) 0.0524(12) 0.0382(10) -0.0086(8) 0.0031(8) 0.0081(9)
    N4 0.0333(9) 0.0435(10) 0.0326(9) -0.0016(8) 0.0039(8) 0.0036(8)
    C1 0.0467(13) 0.0463(13) 0.0381(13) -0.0081(11) 0.0089(11) -0.0007(10)
    C2 0.0508(15) 0.077(2) 0.0480(15) -0.0241(15) 0.0033(13) -0.0025(14)
    C3 0.0405(15) 0.104(3) 0.0628(19) -0.0010(17) -0.0006(13) 0.0162(18)
    C4 0.0504(16) 0.073(2) 0.072(2) 0.0178(15) 0.0067(15) 0.0119(16)
    C5 0.0520(15) 0.0462(14) 0.0574(16) 0.0027(12) 0.0095(13) 0.0021(12)
    C6 0.0350(11) 0.0460(13) 0.0337(11) -0.0014(10) 0.0066(9) 0.0044(10)
    C7 0.0345(11) 0.0316(11) 0.0374(12) -0.0011(9) 0.0067(9) -0.0026(9)
    C8 0.0360(12) 0.0510(14) 0.0399(13) -0.0020(10) 0.0071(10) 0.0040(11)
    C9 0.0411(14) 0.087(2) 0.0479(15) -0.0073(14) 0.0059(12) 0.0124(14)
    C10 0.0419(14) 0.093(2) 0.0562(17) 0.0013(14) 0.0129(13) 0.0058(16)
    C11 0.0378(14) 0.113(3) 0.0657(19) 0.0026(16) 0.0092(13) -0.0008(18)
    C12 0.0416(13) 0.0552(15) 0.0441(14) -0.0034(11) 0.0074(11) 0.0109(11)
    C13 0.0343(13) 0.0751(19) 0.0650(18) 0.0009(13) 0.0049(12) 0.0169(16)
    C14 0.0412(15) 0.084(2) 0.0635(19) -0.0182(15) -0.0068(13) 0.0083(17)
    C15 0.0652(19) 0.075(2) 0.0554(18) -0.0198(16) 0.0008(15) -0.0108(15)
    C16 0.0448(14) 0.0633(17) 0.0530(16) -0.0035(12) 0.0065(12) -0.0016(13)
    C17 0.0339(12) 0.0532(14) 0.0364(12) -0.0063(10) 0.0024(10) 0.0096(11)
    C18 0.0302(10) 0.0407(12) 0.0327(11) 0.0019(9) 0.0066(9) -0.0030(9)
    C19 0.0346(11) 0.0408(12) 0.0403(13) -0.0014(10) 0.0073(10) -0.0017(10)
    C20 0.0321(11) 0.0481(14) 0.0492(14) -0.0023(10) 0.0041(10) 0.0025(11)
    C21 0.0456(14) 0.0565(15) 0.0486(15) -0.0126(12) 0.0058(12) 0.0036(12)
    C22 0.0501(16) 0.089(2) 0.0587(17) -0.0276(15) 0.0064(13) -0.0009(16)
_geom_special_details
;
All e.s.d.'s (except the e.s.d. in the dihedral angle between two l.s. planes)
are estimated using the full covariance matrix. The cell e.s.d.'s are taken
into account individually in the estimation of e.s.d.'s in distances, angles
and torsion angles; correlations between e.s.d.'s in cell parameters are only
used when they are defined by crystal symmetry. An approximate (isotropic)
treatment of cell e.s.d.'s is used for estimating e.s.d.'s involving l.s.
planes.
;
loop_
    _geom_bond_atom_site_label_1
    _geom_bond_atom_site_label_2
    _geom_bond_site_symmetry_2
    _geom_bond_distance
    _geom_bond_publ_flag
    S1 C7 . 1.671(2) ?
    S2 C18 . 1.673(2) ?
    Cl1 C1 . 1.727(3) ?
    Cl2 C11 . 1.758(3) ?
    Cl3 C12 . 1.732(3) ?
    Cl4 C22 . 1.788(3) ?
    O1 C8 . 1.217(3) ?
    O2 C19 . 1.215(3) ?
    N1 C7 . 1.332(3) ?
    N1 C6 . 1.429(3) ?
    N1 H1A . 0.8600 ?
    N2 C8 . 1.371(3) ?
    N2 C7 . 1.381(3) ?
    N2 H2A . 0.8600 ?
    N3 C18 . 1.323(3) ?
    N3 C17 . 1.423(3) ?
    N3 H3A . 0.8600 ?
    N4 C19 . 1.376(3) ?
    N4 C18 . 1.382(3) ?
    N4 H4A . 0.8600 ?
    C1 C6 . 1.374(3) ?
    C1 C2 . 1.385(4) ?
    C2 C3 . 1.371(5) ?
    C2 H2 . 0.9300 ?
    C3 C4 . 1.365(5) ?
    C3 H3 . 0.9300 ?
    C4 C5 . 1.388(4) ?
    C4 H4 . 0.9300 ?
    C5 C6 . 1.379(3) ?
    C5 H5 . 0.9300 ?
    C8 C9 . 1.502(3) ?
    C9 C10 . 1.481(4) ?
    C9 H9A . 0.9700 ?
    C9 H9B . 0.9700 ?
    C10 C11 . 1.504(4) ?
    C10 H10A . 0.9700 ?
    C10 H10B . 0.9700 ?
    C11 H11A . 0.9700 ?
    C11 H11B . 0.9700 ?
    C12 C13 . 1.379(4) ?
    C12 C17 . 1.386(3) ?
    C13 C14 . 1.371(4) ?
    C13 H13 . 0.9300 ?
    C14 C15 . 1.375(5) ?
    C14 H14 . 0.9300 ?
    C15 C16 . 1.381(4) ?
    C15 H15 . 0.9300 ?
    C16 C17 . 1.377(4) ?
    C16 H16 . 0.9300 ?
    C19 C20 . 1.499(3) ?
    C20 C21 . 1.505(4) ?
    C20 H20A . 0.9700 ?
    C20 H20B . 0.9700 ?
    C21 C22 . 1.507(4) ?
    C21 H21A . 0.9700 ?
    C21 H21B . 0.9700 ?
    C22 H22A . 0.9700 ?
    C22 H22B . 0.9700 ?
loop_
    _geom_angle_atom_site_label_1
    _geom_angle_atom_site_label_2
    _geom_angle_atom_site_label_3
    _geom_angle_site_symmetry_1
    _geom_angle_site_symmetry_3
    _geom_angle
    _geom_angle_publ_flag
    C7 N1 C6 . . 122.78(18) ?
    C7 N1 H1A . . 118.6 ?
    C6 N1 H1A . . 118.6 ?
    C8 N2 C7 . . 128.89(19) ?
    C8 N2 H2A . . 115.6 ?
    C7 N2 H2A . . 115.6 ?
    C18 N3 C17 . . 122.27(19) ?
    C18 N3 H3A . . 118.9 ?
    C17 N3 H3A . . 118.9 ?
    C19 N4 C18 . . 128.30(19) ?
    C19 N4 H4A . . 115.8 ?
    C18 N4 H4A . . 115.8 ?
    C6 C1 C2 . . 120.3(2) ?
    C6 C1 Cl1 . . 120.41(18) ?
    C2 C1 Cl1 . . 119.3(2) ?
    C3 C2 C1 . . 119.5(3) ?
    C3 C2 H2 . . 120.3 ?
    C1 C2 H2 . . 120.3 ?
    C4 C3 C2 . . 120.6(3) ?
    C4 C3 H3 . . 119.7 ?
    C2 C3 H3 . . 119.7 ?
    C3 C4 C5 . . 120.1(3) ?
    C3 C4 H4 . . 120.0 ?
    C5 C4 H4 . . 120.0 ?
    C6 C5 C4 . . 119.7(3) ?
    C6 C5 H5 . . 120.2 ?
    C4 C5 H5 . . 120.2 ?
    C1 C6 C5 . . 119.8(2) ?
    C1 C6 N1 . . 121.4(2) ?
    C5 C6 N1 . . 118.8(2) ?
    N1 C7 N2 . . 116.99(19) ?
    N1 C7 S1 . . 124.22(16) ?
    N2 C7 S1 . . 118.80(16) ?
    O1 C8 N2 . . 122.7(2) ?
    O1 C8 C9 . . 124.0(2) ?
    N2 C8 C9 . . 113.3(2) ?
    C10 C9 C8 . . 113.9(2) ?
    C10 C9 H9A . . 108.8 ?
    C8 C9 H9A . . 108.8 ?
    C10 C9 H9B . . 108.8 ?
    C8 C9 H9B . . 108.8 ?
    H9A C9 H9B . . 107.7 ?
    C9 C10 C11 . . 113.9(2) ?
    C9 C10 H10A . . 108.8 ?
    C11 C10 H10A . . 108.8 ?
    C9 C10 H10B . . 108.8 ?
    C11 C10 H10B . . 108.8 ?
    H10A C10 H10B . . 107.7 ?
    C10 C11 Cl2 . . 112.7(2) ?
    C10 C11 H11A . . 109.1 ?
    Cl2 C11 H11A . . 109.1 ?
    C10 C11 H11B . . 109.1 ?
    Cl2 C11 H11B . . 109.1 ?
    H11A C11 H11B . . 107.8 ?
    C13 C12 C17 . . 120.6(3) ?
    C13 C12 Cl3 . . 119.9(2) ?
    C17 C12 Cl3 . . 119.53(19) ?
    C14 C13 C12 . . 119.2(3) ?
    C14 C13 H13 . . 120.4 ?
    C12 C13 H13 . . 120.4 ?
    C13 C14 C15 . . 120.8(3) ?
    C13 C14 H14 . . 119.6 ?
    C15 C14 H14 . . 119.6 ?
    C14 C15 C16 . . 120.0(3) ?
    C14 C15 H15 . . 120.0 ?
    C16 C15 H15 . . 120.0 ?
    C17 C16 C15 . . 119.9(3) ?
    C17 C16 H16 . . 120.1 ?
    C15 C16 H16 . . 120.1 ?
    C16 C17 C12 . . 119.6(2) ?
    C16 C17 N3 . . 119.9(2) ?
    C12 C17 N3 . . 120.5(2) ?
    N3 C18 N4 . . 116.67(19) ?
    N3 C18 S2 . . 123.45(16) ?
    N4 C18 S2 . . 119.88(16) ?
    O2 C19 N4 . . 122.5(2) ?
    O2 C19 C20 . . 123.3(2) ?
    N4 C19 C20 . . 114.20(19) ?
    C19 C20 C21 . . 113.5(2) ?
    C19 C20 H20A . . 108.9 ?
    C21 C20 H20A . . 108.9 ?
    C19 C20 H20B . . 108.9 ?
    C21 C20 H20B . . 108.9 ?
    H20A C20 H20B . . 107.7 ?
    C20 C21 C22 . . 112.7(2) ?
    C20 C21 H21A . . 109.1 ?
    C22 C21 H21A . . 109.1 ?
    C20 C21 H21B . . 109.1 ?
    C22 C21 H21B . . 109.1 ?
    H21A C21 H21B . . 107.8 ?
    C21 C22 Cl4 . . 112.16(19) ?
    C21 C22 H22A . . 109.2 ?
    Cl4 C22 H22A . . 109.2 ?
    C21 C22 H22B . . 109.2 ?
    Cl4 C22 H22B . . 109.2 ?
    H22A C22 H22B . . 107.9 ?
loop_
    _geom_torsion_atom_site_label_1
    _geom_torsion_atom_site_label_2
    _geom_torsion_atom_site_label_3
    _geom_torsion_atom_site_label_4
    _geom_torsion_site_symmetry_1
    _geom_torsion_site_symmetry_2
    _geom_torsion_site_symmetry_3
    _geom_torsion_site_symmetry_4
    _geom_torsion
    _geom_torsion_publ_flag
    C6 C1 C2 C3 . . . . 1.5(4) ?
    Cl1 C1 C2 C3 . . . . -178.0(2) ?
    C1 C2 C3 C4 . . . . 0.0(5) ?
    C2 C3 C4 C5 . . . . -1.2(5) ?
    C3 C4 C5 C6 . . . . 1.0(5) ?
    C2 C1 C6 C5 . . . . -1.8(4) ?
    Cl1 C1 C6 C5 . . . . 177.8(2) ?
    C2 C1 C6 N1 . . . . -179.2(2) ?
    Cl1 C1 C6 N1 . . . . 0.4(3) ?
    C4 C5 C6 C1 . . . . 0.5(4) ?
    C4 C5 C6 N1 . . . . 178.0(2) ?
    C7 N1 C6 C1 . . . . -76.9(3) ?
    C7 N1 C6 C5 . . . . 105.7(3) ?
    C6 N1 C7 N2 . . . . -178.95(19) ?
    C6 N1 C7 S1 . . . . 1.4(3) ?
    C8 N2 C7 N1 . . . . 6.1(3) ?
    C8 N2 C7 S1 . . . . -174.26(19) ?
    C7 N2 C8 O1 . . . . -0.9(4) ?
    C7 N2 C8 C9 . . . . 180.0(2) ?
    O1 C8 C9 C10 . . . . 2.1(4) ?
    N2 C8 C9 C10 . . . . -178.8(3) ?
    C8 C9 C10 C11 . . . . -177.6(3) ?
    C9 C10 C11 Cl2 . . . . -66.2(4) ?
    C17 C12 C13 C14 . . . . 0.6(4) ?
    Cl3 C12 C13 C14 . . . . -178.5(2) ?
    C12 C13 C14 C15 . . . . -0.3(4) ?
    C13 C14 C15 C16 . . . . -0.2(5) ?
    C14 C15 C16 C17 . . . . 0.5(5) ?
    C15 C16 C17 C12 . . . . -0.2(4) ?
    C15 C16 C17 N3 . . . . 178.4(2) ?
    C13 C12 C17 C16 . . . . -0.4(4) ?
    Cl3 C12 C17 C16 . . . . 178.7(2) ?
    C13 C12 C17 N3 . . . . -179.0(2) ?
    Cl3 C12 C17 N3 . . . . 0.1(3) ?
    C18 N3 C17 C16 . . . . 89.7(3) ?
    C18 N3 C17 C12 . . . . -91.7(3) ?
    C17 N3 C18 N4 . . . . -177.8(2) ?
    C17 N3 C18 S2 . . . . 1.4(3) ?
    C19 N4 C18 N3 . . . . -6.3(3) ?
    C19 N4 C18 S2 . . . . 174.38(18) ?
    C18 N4 C19 O2 . . . . -1.8(4) ?
    C18 N4 C19 C20 . . . . 176.4(2) ?
    O2 C19 C20 C21 . . . . -33.5(3) ?
    N4 C19 C20 C21 . . . . 148.3(2) ?
    C19 C20 C21 C22 . . . . 174.7(2) ?
    C20 C21 C22 Cl4 . . . . 61.0(3) ?
loop_
    _geom_hbond_atom_site_label_D
    _geom_hbond_atom_site_label_H
    _geom_hbond_atom_site_label_A
    _geom_hbond_site_symmetry_D
    _geom_hbond_site_symmetry_H
    _geom_hbond_site_symmetry_A
    _geom_hbond_distance_DH
    _geom_hbond_distance_HA
    _geom_hbond_distance_DA
    _geom_hbond_angle_DHA
    _geom_hbond_publ_flag
    N1 H1A O1 . . 1_555 0.86 2.01 2.675(3) 133 yes
    N3 H3A O2 . . 1_555 0.86 1.98 2.652(3) 134 yes
    N1 H1A O2 . . 1_555 0.86 2.37 3.070(3) 138 yes
    N3 H3A O1 . . 1_555 0.86 2.37 3.073(3) 139 yes
    N2 H2A S2 . . 4_566 0.86 2.58 3.404(2) 160 yes
    N4 H4A S1 . . 4_565 0.86 2.58 3.433(2) 174 yes
