# Supplementary material for: 1-(4-Chloro­butano­yl)-3-(2-chloro­phen­yl)thio­urea
Source: Acta Crystallogr Sect E Struct Rep Online. 2012 Apr 25;68(Pt 5):o1536. doi: 10.1107/S160053681201759X (PMC3344638; doi:10.1107/S160053681201759X)
Supplement: Supplementary file 2 [file e-68-o1536-Isup2.hkl]

# 
# h,k,l, Fc-squared, Fo-squared, sigma(Fo-squared) and status flag 
# 
data_I
_shelx_title ' batu129m in P2(1)/c' 
_shelx_refln_list_code          4 
_shelx_F_calc_maximum      221.87 
_exptl_crystal_F_000      1200.00 
_reflns_d_resolution_high  0.8409 
 
loop_ 
 _symmetry_equiv_pos_as_xyz 
 'x, y, z' 
 '-x, y+1/2, -z+1/2' 
 '-x, -y, -z' 
 'x, -y-1/2, z-1/2' 
 
_cell_length_a    14.3956 
_cell_length_b    10.9414 
_cell_length_c    18.0931 
_cell_angle_alpha  90.000 
_cell_angle_beta  109.399 
_cell_angle_gamma  90.000 
 
_shelx_F_squared_multiplier     1.000 
 
loop_ 
 _refln_index_h 
 _refln_index_k 
 _refln_index_l 
 _refln_F_squared_calc 
 _refln_F_squared_meas 
 _refln_F_squared_sigma 
 _refln_observed_status 
   1   0   0    14002.86    11189.05    316.16 o 
   2   0   0      735.77      658.73     14.59 o 
   3   0   0     3741.30     3629.90    128.59 o 
   4   0   0    18237.12    18432.82    296.45 o 
   5   0   0      214.51      160.73      4.83 o 
   6   0   0     6049.57     6151.93    101.17 o 
   7   0   0    18517.71    18884.81    304.85 o 
   8   0   0     3782.08     4044.02     68.65 o 
   9   0   0        2.68        2.54      3.70 o 
  10   0   0      608.44      620.02     14.84 o 
  11   0   0     5638.22     5695.16     96.80 o 
  12   0   0      150.13      161.13     16.26 o 
  13   0   0     1331.58     1352.87     35.34 o 
  14   0   0       81.75      156.65     10.69 o 
  15   0   0      432.73      425.72     24.90 o 
  16   0   0       65.16       58.92     12.54 o 
   1   1   0     5267.03     5590.07     78.24 o 
   2   1   0     2087.94     2108.35     30.44 o 
   3   1   0    20146.68    20233.15    212.33 o 
   4   1   0     3331.12     3368.58     36.49 o 
   5   1   0     1702.27     1798.83     22.08 o 
   6   1   0    10633.95    11371.66    130.45 o 
   7   1   0      236.51      298.29      5.69 o 
   8   1   0     1962.46     1835.57     23.57 o 
   9   1   0     2772.97     2863.75     35.60 o 
  10   1   0      232.78      194.64      5.30 o 
  11   1   0      328.46      389.40      9.16 o 
  12   1   0        4.91       -1.23      3.92 o 
  13   1   0       30.86       25.31      5.30 o 
  14   1   0       15.06       13.28      5.36 o 
  15   1   0       27.08       37.32      6.24 o 
  16   1   0      255.54      341.33     16.31 o 
   0   2   0       91.68       63.80      5.01 o 
   1   2   0     4479.94     5060.68     63.64 o 
   2   2   0     3258.95     3398.15     48.48 o 
   3   2   0     2249.85     2409.82     35.13 o 
   4   2   0     2932.99     2955.09     42.98 o 
   5   2   0     1259.78     1505.01     18.98 o 
   6   2   0     2373.56     2533.85     30.86 o 
   7   2   0     5232.51     5455.73     70.36 o 
   8   2   0       29.05       31.37      3.03 o 
   9   2   0      910.49      873.08     16.38 o 
  10   2   0      776.10      736.14     14.94 o 
  11   2   0      498.56      490.73     11.85 o 
  12   2   0       17.57       11.84      4.66 o 
  13   2   0      238.54      235.35      9.94 o 
  14   2   0       98.90       93.38      7.11 o 
  15   2   0      292.00      335.53     12.96 o 
   1   3   0     9696.24    10137.36    126.81 o 
   2   3   0      815.15      913.84     12.82 o 
   3   3   0     1174.46     1292.80     17.82 o 
   4   3   0      408.92      450.90      8.78 o 
   5   3   0       53.29       63.59      4.10 o 
   6   3   0       58.21       45.91      4.15 o 
   7   3   0     1082.00     1209.20     18.29 o 
   8   3   0      105.00      102.19      4.44 o 
   9   3   0       66.01       61.48      4.60 o 
  10   3   0      514.47      494.85     11.76 o 
  11   3   0      128.73      127.60      6.52 o 
  12   3   0      331.57      316.43      9.74 o 
  13   3   0       75.69       78.27      6.78 o 
  14   3   0        0.63        1.74      5.18 o 
  15   3   0        1.31       -5.01     11.99 o 
   0   4   0       12.32       -0.19      2.93 o 
   1   4   0     2604.00     2264.37     29.69 o 
   2   4   0      413.58      545.45      8.58 o 
   3   4   0     3075.80     3298.88     42.89 o 
   4   4   0     2739.68     2817.33     37.18 o 
   5   4   0     2408.43     2657.22     40.19 o 
   6   4   0      228.43      240.62      8.37 o 
   7   4   0     1369.86     1419.55     27.59 o 
   8   4   0     1178.13     1185.46     18.66 o 
   9   4   0        2.99        4.43      3.59 o 
  10   4   0     3601.81     3684.15     50.43 o 
  11   4   0     1049.22      993.13     19.61 o 
  12   4   0        0.41        2.86      4.21 o 
  13   4   0        4.59       -0.49      7.28 o 
  14   4   0      289.49      302.10     12.09 o 
  15   4   0      174.95      197.38     10.61 o 
   1   5   0        0.69       -0.37      2.32 o 
   2   5   0      290.01      297.93      5.98 o 
   3   5   0     2072.89     2147.89     29.02 o 
   4   5   0     1628.82     1869.89     25.79 o 
   5   5   0        1.59        2.39      2.13 o 
   6   5   0      245.68      202.26      6.77 o 
   7   5   0      746.18      741.83     17.08 o 
   8   5   0     1245.19     1242.13     25.64 o 
   9   5   0     4044.84     4032.52     54.59 o 
  10   5   0     2979.71     2955.54     41.77 o 
  11   5   0       41.66       48.41      4.73 o 
  12   5   0       17.94       28.18      4.77 o 
  13   5   0       47.39       68.79      6.78 o 
  14   5   0        9.46        2.45      5.66 o 
   0   6   0    13470.24    13454.96    217.80 o 
   1   6   0      562.61      561.16      9.47 o 
   2   6   0       93.12      127.16      3.85 o 
   3   6   0      145.47      143.47      4.15 o 
   4   6   0      308.05      236.64      5.39 o 
   5   6   0      189.51      199.72      6.19 o 
   6   6   0     2628.69     2562.21     40.28 o 
   7   6   0     1426.17     1427.98     28.76 o 
   8   6   0      906.05      867.93     20.09 o 
   9   6   0       24.84       29.37      5.24 o 
  10   6   0      597.92      579.05     14.72 o 
  11   6   0      386.71      351.83      9.43 o 
  12   6   0        8.10        8.35      3.90 o 
  13   6   0      379.72      442.10     15.01 o 
  14   6   0      151.23      164.90      9.83 o 
   1   7   0     1155.13     1326.19     19.50 o 
   2   7   0      371.54      358.29      8.28 o 
   3   7   0     4897.80     4908.09     63.99 o 
   4   7   0     2456.44     2591.64     40.50 o 
   5   7   0       25.08        5.25      3.46 o 
   6   7   0      110.31      110.82      5.67 o 
   7   7   0      369.24      344.70     15.94 o 
   8   7   0       29.06       34.90      5.44 o 
   9   7   0       92.16       97.67      6.98 o 
  10   7   0      136.75      133.22      6.38 o 
  11   7   0       35.14       37.38      4.73 o 
  12   7   0       57.15       46.77      5.81 o 
  13   7   0       16.70       19.41      5.20 o 
   0   8   0      847.02      834.68     22.09 o 
   1   8   0      490.25      541.61     11.42 o 
   2   8   0      188.66      156.37      5.61 o 
   3   8   0        4.51        2.24      3.25 o 
   4   8   0      610.41      571.29     28.81 o 
   5   8   0      395.93      364.20      9.90 o 
   6   8   0       52.39       39.00      4.62 o 
   7   8   0      191.96      220.37      8.14 o 
   8   8   0       32.59       33.46      5.35 o 
   9   8   0       23.34       23.07      5.61 o 
  10   8   0       55.41       48.90      8.19 o 
  11   8   0        0.98       -0.97      4.79 o 
  12   8   0        2.97        2.18      4.83 o 
   1   9   0      340.97      378.46     11.55 o 
   2   9   0      448.61      419.28     12.49 o 
   3   9   0      171.77      131.22      7.27 o 
   4   9   0        5.90       14.70      4.73 o 
   5   9   0       58.56       61.81      6.23 o 
   6   9   0      139.13      126.39      6.47 o 
   7   9   0       19.21       33.72      5.49 o 
   8   9   0       44.55       51.20      8.09 o 
   9   9   0      211.93      210.40     12.90 o 
  10   9   0      128.49      122.19     10.37 o 
  11   9   0       15.50        5.52      5.21 o 
   0  10   0      559.36      506.85     26.98 o 
   1  10   0      124.58      103.58      9.40 o 
   2  10   0      152.34      152.22      8.02 o 
   3  10   0       63.82       76.30      8.98 o 
   4  10   0      711.91      681.54     31.03 o 
   5  10   0      514.50      522.73     19.01 o 
   6  10   0       52.99       46.03      6.38 o 
   7  10   0       67.90       65.02      7.12 o 
   8  10   0      485.95      512.50     16.48 o 
   9  10   0        3.98       -1.63      7.71 o 
  10  10   0        5.39        7.83      7.43 o 
   1  11   0        3.96        9.35      6.99 o 
   2  11   0       21.13        5.44     14.55 o 
   3  11   0        0.26        4.58      6.62 o 
   4  11   0      147.29      145.88      8.79 o 
   5  11   0        1.64        0.84      6.30 o 
   6  11   0       18.49       15.10      5.88 o 
   7  11   0        0.55       -0.50      5.48 o 
   8  11   0      261.92      324.42     13.50 o 
   0  12   0      559.22      603.73     32.75 o 
   1  12   0      267.10      283.31     15.42 o 
   2  12   0       42.35       55.56      8.76 o 
   3  12   0       83.22       91.38     10.35 o 
   4  12   0      167.44      182.18     13.11 o 
   5  12   0       28.14       32.42      7.69 o 
   6  12   0      138.98      140.53      9.33 o 
 -16   1   1       21.94       37.15      6.67 o 
 -15   1   1       56.29       44.33      6.20 o 
 -14   1   1       95.69      115.76      7.40 o 
 -13   1   1      621.32      606.21     12.51 o 
 -12   1   1      629.60      660.32     11.55 o 
 -11   1   1      546.28      530.82     10.73 o 
 -10   1   1       93.81       74.33      3.63 o 
  -9   1   1      121.50       85.46      3.73 o 
  -8   1   1      131.51       67.26      2.93 o 
  -7   1   1       30.15       62.40      2.86 o 
  -6   1   1        0.20       -2.56      1.72 o 
  -5   1   1     1895.25     2104.23     25.36 o 
  -4   1   1    19529.89    19984.63    209.63 o 
  -3   1   1      742.79      824.70     20.99 o 
  -2   1   1      209.22      166.95      4.50 o 
  -1   1   1     1197.92     1083.61     16.06 o 
   0   1   1     3129.34     3237.84     64.14 o 
   1   1   1      815.80      773.80     18.12 o 
   2   1   1      199.32      153.22      3.98 o 
   3   1   1     4169.44     4158.56     52.75 o 
   4   1   1      486.61      459.94      7.54 o 
   5   1   1       85.38       76.83      3.98 o 
   6   1   1     5559.99     6283.93     80.18 o 
   7   1   1      712.57      689.79     11.50 o 
   8   1   1       45.64       35.05      3.38 o 
   9   1   1       12.24        6.62      3.23 o 
  10   1   1      185.68      155.79      7.16 o 
  11   1   1      525.60      505.29     19.99 o 
  12   1   1        0.72       -6.63      4.42 o 
  13   1   1      289.58      245.79     10.33 o 
  14   1   1      441.30      459.91     18.00 o 
  15   1   1      295.03      305.48     20.23 o 
 -16   2   1        8.75       14.46      9.38 o 
 -15   2   1      169.26      185.66      9.66 o 
 -14   2   1       98.30      100.78      8.81 o 
 -13   2   1        0.18       -4.13      3.91 o 
 -12   2   1      136.58      160.33      6.96 o 
 -11   2   1       44.85       26.62      3.45 o 
 -10   2   1     1297.77     1294.47     18.11 o 
  -9   2   1     1850.81     1918.59     24.81 o 
  -8   2   1        0.37       -1.65      2.10 o 
  -7   2   1       66.70       75.26      2.89 o 
  -6   2   1      368.96      315.55      5.10 o 
  -5   2   1     1808.03     1858.44     21.00 o 
  -4   2   1     1275.98     1318.48     17.82 o 
  -3   2   1     2081.65     2183.70     28.43 o 
  -2   2   1     7427.44     7093.99     99.45 o 
  -1   2   1    12641.76    13321.60    185.00 o 
   0   2   1       73.73       78.69      2.59 o 
   1   2   1     7170.90     6987.50     80.18 o 
   2   2   1      725.60      690.13     11.22 o 
   3   2   1    10426.05    10214.09    165.39 o 
   4   2   1     1177.90     1118.20     30.93 o 
   5   2   1     4058.85     4384.50     56.51 o 
   6   2   1      684.36      705.49     11.59 o 
   7   2   1     1303.32     1262.68     21.13 o 
   8   2   1        9.60       12.25      3.32 o 
   9   2   1        5.08        1.45      3.32 o 
  10   2   1      811.66      772.06     18.16 o 
  11   2   1      213.17      209.98      9.15 o 
  12   2   1      654.78      682.63     17.67 o 
  13   2   1       36.77       28.32      5.60 o 
  14   2   1       24.94       35.18      6.07 o 
  15   2   1       99.15      113.61     10.76 o 
 -15   3   1      303.77      365.41     13.47 o 
 -14   3   1        0.54        4.56      4.32 o 
 -13   3   1      251.19      258.46     11.64 o 
 -12   3   1        4.51        0.59      4.12 o 
 -11   3   1       43.80       49.82      5.22 o 
 -10   3   1        1.52        1.67      3.84 o 
  -9   3   1     1268.45     1169.37     18.03 o 
  -8   3   1     2582.91     2791.68     34.47 o 
  -7   3   1     1208.84     1142.83     15.48 o 
  -6   3   1       76.03      100.28      4.76 o 
  -5   3   1     7085.48     7489.92    106.43 o 
  -4   3   1     1856.33     1761.61     26.85 o 
  -3   3   1      678.59      548.04      9.74 o 
  -2   3   1     9427.24     9222.57    128.96 o 
  -1   3   1    17348.62    17287.53    230.86 o 
   0   3   1     7590.03     8181.01    114.34 o 
   1   3   1     2056.45     1989.71     25.17 o 
   2   3   1       13.38       16.37      1.78 o 
   3   3   1    10181.38    10175.62    142.74 o 
   4   3   1      766.57      705.69     14.42 o 
   5   3   1       67.48       55.64      5.74 o 
   6   3   1    15250.50    15020.86    187.75 o 
   7   3   1        0.34        0.16      2.57 o 
   8   3   1       36.49       46.52      3.62 o 
   9   3   1      422.12      411.15     10.29 o 
  10   3   1     3027.17     2843.05     65.58 o 
  11   3   1      875.43      851.41     20.31 o 
  12   3   1      174.69      155.86      8.31 o 
  13   3   1       23.62       18.11      5.37 o 
  14   3   1      251.17      279.10     11.65 o 
  15   3   1       80.69      103.81      8.31 o 
 -15   4   1       96.69       98.50     11.19 o 
 -14   4   1        0.58       -6.36      4.24 o 
 -13   4   1      342.37      342.99     10.64 o 
 -12   4   1       55.37       57.33      5.31 o 
 -11   4   1       15.97       19.46      4.62 o 
 -10   4   1     1039.07     1030.80     17.40 o 
  -9   4   1      288.90      265.08      7.11 o 
  -8   4   1        6.13        3.39      2.97 o 
  -7   4   1      231.26      208.09      7.51 o 
  -6   4   1      926.75      952.79     19.36 o 
  -5   4   1        0.37       -3.72      2.48 o 
  -4   4   1     7270.06     7741.16    109.69 o 
  -3   4   1     5616.74     5864.16     83.51 o 
  -2   4   1     1135.20     1032.22     14.55 o 
  -1   4   1     7813.98     8112.92    113.91 o 
   0   4   1     7928.03     8011.94    100.57 o 
   1   4   1     1581.83     1591.38     21.51 o 
   2   4   1       15.54       21.89      1.54 o 
   3   4   1     8094.11     8483.02    106.97 o 
   4   4   1      137.48      124.39      5.04 o 
   5   4   1      331.51      339.26      9.27 o 
   6   4   1      627.88      613.30     14.16 o 
   7   4   1     2041.42     1998.60     28.60 o 
   8   4   1        3.44       -4.47      3.04 o 
   9   4   1      373.99      340.93      8.46 o 
  10   4   1     2143.83     2136.12     35.41 o 
  11   4   1      235.54      250.39     10.51 o 
  12   4   1      184.18      218.00      9.80 o 
  13   4   1       61.99       54.89      9.81 o 
  14   4   1      125.86       99.27      7.89 o 
  15   4   1        6.04       16.97      6.88 o 
 -15   5   1        3.46       -1.94      5.72 o 
 -14   5   1       14.75       22.72      5.21 o 
 -13   5   1       10.24       14.11      4.81 o 
 -12   5   1        4.84        4.49      4.43 o 
 -11   5   1      233.73      248.60      7.66 o 
 -10   5   1      439.17      427.59      9.97 o 
  -9   5   1      850.77      823.42     19.43 o 
  -8   5   1      622.23      596.15     14.95 o 
  -7   5   1      344.65      364.39     10.61 o 
  -6   5   1      727.72      610.53     10.38 o 
  -5   5   1      183.48      193.03      6.01 o 
  -4   5   1     4186.70     3852.39     56.63 o 
  -3   5   1      151.34      153.35      5.36 o 
  -2   5   1     1290.28     1341.47     18.78 o 
  -1   5   1      788.97      757.40     12.91 o 
   0   5   1      439.34      474.10      7.86 o 
   1   5   1      724.46      775.40     13.02 o 
   2   5   1      831.87      814.60     11.13 o 
   3   5   1     1797.58     1575.21     22.12 o 
   4   5   1     4658.43     5236.74     67.61 o 
   5   5   1      972.84      964.16     15.03 o 
   6   5   1      145.21      162.33      7.53 o 
   7   5   1      281.35      238.29      8.76 o 
   8   5   1      186.77      167.29      6.07 o 
   9   5   1      320.49      309.91      8.33 o 
  10   5   1      605.26      606.66     17.20 o 
  11   5   1      840.40      843.71     17.91 o 
  12   5   1       35.37       49.46      6.26 o 
  13   5   1      109.73       92.62      7.84 o 
  14   5   1        8.83       19.44      6.32 o 
 -14   6   1       15.45        6.18      5.62 o 
 -13   6   1        0.01        1.03      6.27 o 
 -12   6   1       16.70       21.59      4.37 o 
 -11   6   1       48.77       38.65      4.40 o 
 -10   6   1       62.87       47.51      4.42 o 
  -9   6   1        6.68        7.01      4.67 o 
  -8   6   1       10.75        7.54      4.94 o 
  -7   6   1       56.26       48.33      5.28 o 
  -6   6   1      292.91      336.34      8.87 o 
  -5   6   1      309.19      316.09      8.25 o 
  -4   6   1      390.15      349.21      8.43 o 
  -3   6   1      712.02      706.94     11.36 o 
  -2   6   1      253.44      232.21      5.28 o 
  -1   6   1       18.69       20.54      2.51 o 
   0   6   1      167.20      129.60      3.98 o 
   1   6   1     1510.80     1603.03     22.34 o 
   2   6   1      649.85      689.40     12.58 o 
   3   6   1     1388.40     1466.31     21.14 o 
   4   6   1      293.51      326.91      6.88 o 
   5   6   1      481.09      476.29      9.07 o 
   6   6   1      330.98      281.59      8.36 o 
   7   6   1       30.45       35.40      5.19 o 
   8   6   1      108.00      108.88      7.03 o 
   9   6   1      432.74      419.82     11.34 o 
  10   6   1      448.22      437.08     11.85 o 
  11   6   1       90.81       96.60      6.29 o 
  12   6   1      120.18      122.04      7.12 o 
  13   6   1        0.61       -8.07      5.44 o 
  14   6   1        4.43        6.70      6.15 o 
 -13   7   1      223.18      257.13      8.86 o 
 -12   7   1       48.28       60.10      7.47 o 
 -11   7   1        0.10       -1.54      4.22 o 
 -10   7   1      105.79      105.62      9.02 o 
  -9   7   1      553.57      548.12     15.43 o 
  -8   7   1      352.61      331.61     11.26 o 
  -7   7   1       52.65       37.02      4.78 o 
  -6   7   1        4.97        7.07      3.51 o 
  -5   7   1     1660.57     1542.69     26.12 o 
  -4   7   1     1907.59     1861.95     30.27 o 
  -3   7   1      124.02      101.57      4.87 o 
  -2   7   1        6.77        0.55      2.34 o 
  -1   7   1     1183.86     1192.80     17.78 o 
   0   7   1     1514.70     1476.37     21.23 o 
   1   7   1       25.34       22.91      2.74 o 
   2   7   1      545.13      590.31     13.52 o 
   3   7   1       87.86      122.35      7.74 o 
   4   7   1       16.96        4.31      4.13 o 
   5   7   1       81.30       92.44      5.19 o 
   6   7   1     1301.11     1117.43     28.85 o 
   7   7   1      317.72      310.89     13.30 o 
   8   7   1       91.20       79.50      8.16 o 
   9   7   1      118.59      120.50      9.54 o 
  10   7   1      600.67      596.34     14.60 o 
  11   7   1       52.50       58.20      5.85 o 
  12   7   1        0.78       -1.63      4.81 o 
  13   7   1        1.47       -3.16      5.84 o 
 -12   8   1       19.05       16.31      4.75 o 
 -11   8   1        8.53       13.53      4.50 o 
 -10   8   1       50.90       32.80      6.04 o 
  -9   8   1      105.10      134.99     13.76 o 
  -8   8   1       58.57       76.33      8.68 o 
  -7   8   1       68.50       53.12      5.11 o 
  -6   8   1       63.17       58.61      5.06 o 
  -5   8   1       64.14       51.72      7.22 o 
  -4   8   1       12.75        1.95      6.51 o 
  -3   8   1      221.20      198.71      6.98 o 
  -2   8   1        0.77       -4.82      3.22 o 
  -1   8   1      664.99      658.27     11.56 o 
   0   8   1      948.62      892.01     14.50 o 
   1   8   1       27.26       29.76      3.65 o 
   2   8   1        1.53       -1.57      2.99 o 
   3   8   1       18.86       26.19      4.91 o 
   4   8   1       56.66       63.90      5.64 o 
   5   8   1       12.43        8.62      4.53 o 
   6   8   1      141.79      129.10      7.43 o 
   7   8   1        2.18        0.99      4.69 o 
   8   8   1        2.63       -8.48      5.66 o 
   9   8   1      396.58      384.03     16.51 o 
  10   8   1      316.60      362.21     16.62 o 
  11   8   1        5.48        5.58      4.90 o 
  12   8   1       33.59       50.46      6.19 o 
 -11   9   1        6.59       11.60      6.17 o 
 -10   9   1        5.65        8.89      5.72 o 
  -9   9   1      325.06      313.03     12.17 o 
  -8   9   1     1023.95     1043.97     21.30 o 
  -7   9   1        0.12       -0.12      3.89 o 
  -6   9   1        4.78       -3.88      4.00 o 
  -5   9   1      258.98      245.06      8.32 o 
  -4   9   1       19.81       14.51      4.07 o 
  -3   9   1        2.07       -2.52      3.75 o 
  -2   9   1       61.62       58.12     10.15 o 
  -1   9   1      118.85      144.33      8.35 o 
   0   9   1     1377.45     1291.15     22.57 o 
   1   9   1      435.59      448.99     12.92 o 
   2   9   1       84.56       96.35      6.56 o 
   3   9   1      176.66      184.86     15.67 o 
   4   9   1       78.49       63.38      6.04 o 
   5   9   1       63.86       89.21      6.59 o 
   6   9   1      918.54      936.17     22.51 o 
   7   9   1      409.22      425.50     22.50 o 
   8   9   1      232.44      230.57     21.70 o 
   9   9   1      701.39      714.87     24.28 o 
  10   9   1      189.91      196.04     12.86 o 
  11   9   1       50.96       60.61      6.51 o 
 -10  10   1      112.74      125.98     11.18 o 
  -9  10   1        0.18        3.64     14.01 o 
  -8  10   1       50.99       63.34      6.34 o 
  -7  10   1      242.67      239.13     12.36 o 
  -6  10   1        0.96       10.28      4.32 o 
  -5  10   1       37.06       45.43      5.16 o 
  -4  10   1      101.08       79.85      5.83 o 
  -3  10   1      114.69      127.05     10.22 o 
  -2  10   1        3.94       -0.96      4.72 o 
  -1  10   1      102.15      110.87      6.94 o 
   0  10   1        0.82       -5.59      5.77 o 
   1  10   1       18.55       25.21      6.96 o 
   2  10   1       22.00       25.48      5.49 o 
   3  10   1      933.09     1042.96     30.54 o 
   4  10   1       50.79       56.47      6.46 o 
   5  10   1      277.04      261.24     10.86 o 
   6  10   1      209.92      208.75     10.08 o 
   7  10   1      257.19      261.56     11.42 o 
   8  10   1      190.08      153.37     12.97 o 
   9  10   1       10.93        9.70      8.31 o 
  10  10   1       56.28       98.49     10.61 o 
  -8  11   1      101.30      116.99     10.49 o 
  -7  11   1       28.36       34.75      6.46 o 
  -6  11   1       14.56        4.80      5.61 o 
  -5  11   1      287.57      294.05     11.92 o 
  -4  11   1      883.59      954.72     23.47 o 
  -3  11   1       16.58       14.82      5.47 o 
  -2  11   1       76.64       76.05      8.81 o 
  -1  11   1        2.41        8.51      6.78 o 
   0  11   1       15.17        5.76      6.69 o 
   1  11   1       80.37       90.71      9.67 o 
   2  11   1      881.10      843.73     28.87 o 
   3  11   1      385.81      443.47     22.86 o 
   4  11   1       93.29      123.28     14.34 o 
   5  11   1        1.04        6.37      5.30 o 
   6  11   1        0.39        0.13      5.23 o 
   7  11   1       31.00       31.57      6.34 o 
   8  11   1       29.10       31.41      6.83 o 
  -6  12   1        0.19       -6.85      6.31 o 
  -5  12   1        6.56        6.69      5.94 o 
  -4  12   1      230.47      224.01     14.37 o 
  -3  12   1       83.89       71.12      9.84 o 
  -2  12   1        3.98       -9.56      6.37 o 
  -1  12   1       70.78       87.89     10.06 o 
   0  12   1       42.24       50.64      8.95 o 
   1  12   1       43.55       42.97      8.67 o 
   2  12   1       21.48       25.26      8.21 o 
   3  12   1      177.04      146.59     12.31 o 
   4  12   1        2.54       10.46      7.83 o 
   5  12   1       10.45       14.18      7.91 o 
 -16   0   2        1.11       -2.24     10.22 o 
 -15   0   2      209.71      197.87      9.24 o 
 -14   0   2        8.48        8.30      5.24 o 
 -13   0   2      729.14      725.39     21.68 o 
 -12   0   2       48.72       68.69      9.03 o 
 -11   0   2     5569.89     5766.54     97.37 o 
 -10   0   2      109.06       92.19      5.41 o 
  -9   0   2      351.13      284.62      8.48 o 
  -8   0   2      508.13      434.41     11.82 o 
  -7   0   2       14.44        7.17      2.85 o 
  -6   0   2     7115.48     7212.63    117.65 o 
  -5   0   2       25.02       44.81      3.54 o 
  -4   0   2     1133.71     1118.86     23.99 o 
  -3   0   2     3509.31     3603.70     72.55 o 
  -2   0   2     5871.93     6086.49    120.73 o 
  -1   0   2      595.93      548.02     17.51 o 
   0   0   2     3032.33     2940.86     58.13 o 
   1   0   2      817.62      946.58     27.97 o 
   2   0   2     5307.90     5459.07    152.45 o 
   3   0   2      373.51      353.74     13.25 o 
   4   0   2     1290.83     1242.15     38.48 o 
   5   0   2    16736.52    18422.94    361.47 o 
   6   0   2    22935.45    23891.46    468.17 o 
   7   0   2     3089.66     3605.42     75.45 o 
   8   0   2      109.77      109.37      8.16 o 
   9   0   2     2770.54     2809.35     86.66 o 
  10   0   2     1226.31     1164.77     42.36 o 
  11   0   2      161.00      147.95     13.20 o 
  12   0   2        7.85        8.85      8.42 o 
  13   0   2        0.98        0.09      8.57 o 
  14   0   2      271.07      260.64     19.40 o 
  15   0   2       24.63       12.92     10.18 o 
 -16   1   2       30.15       44.87      6.40 o 
 -15   1   2      164.95      192.10      7.33 o 
 -14   1   2      640.28      615.68     13.64 o 
 -13   1   2       57.50       46.64      3.92 o 
 -12   1   2     1087.70      996.29     29.87 o 
 -11   1   2      585.65      580.01     11.23 o 
 -10   1   2       86.73       61.53      3.78 o 
  -9   1   2     1010.24     1001.22     15.62 o 
  -8   1   2      218.69      220.79      5.33 o 
  -7   1   2     3198.94     3126.20     41.02 o 
  -6   1   2      660.56      635.43     13.82 o 
  -5   1   2     5590.10     5568.39     98.20 o 
  -4   1   2     3331.36     3512.48     66.73 o 
  -3   1   2    10558.84     9782.59    343.40 o 
  -2   1   2     3869.67     3680.88     52.34 o 
  -1   1   2       62.31       59.87      2.40 o 
   0   1   2      364.61      359.65      6.73 o 
   1   1   2     1777.82     1703.32     48.99 o 
   2   1   2       37.49       33.21      6.33 o 
   3   1   2      334.97      357.00      6.84 o 
   4   1   2      644.49      688.47     16.03 o 
   5   1   2     4685.86     5369.98     88.38 o 
   6   1   2     3702.35     3519.96     59.70 o 
   7   1   2      207.20      190.76      6.79 o 
   8   1   2      604.56      532.95     13.12 o 
   9   1   2      136.03      126.26      6.36 o 
  10   1   2      457.75      423.96     19.81 o 
  11   1   2      486.47      535.97     14.77 o 
  12   1   2       90.02      101.65      9.99 o 
  13   1   2        4.11        9.94      6.46 o 
  14   1   2      123.78      124.51     10.89 o 
  15   1   2       40.88       70.89      8.90 o 
 -16   2   2       75.28       99.33      9.59 o 
 -15   2   2       28.89       23.05      5.22 o 
 -14   2   2       28.59       25.61      4.74 o 
 -13   2   2      828.18      795.27     14.84 o 
 -12   2   2     2994.58     3053.23     38.72 o 
 -11   2   2       17.03       15.66      3.31 o 
 -10   2   2       80.14       81.32      3.69 o 
  -9   2   2     1826.06     1756.29     22.82 o 
  -8   2   2     1465.89     1322.16     17.50 o 
  -7   2   2      160.54      178.75      4.07 o 
  -6   2   2     4006.37     4116.54     44.70 o 
  -5   2   2     1488.52     1301.28     27.30 o 
  -4   2   2     5082.47     5204.80     66.00 o 
  -3   2   2     5219.79     5779.18     81.37 o 
  -2   2   2    15653.11    16465.48    228.28 o 
  -1   2   2    20262.68    19951.29    276.37 o 
   0   2   2     7946.13     7614.63    523.99 o 
   1   2   2     2400.48     2658.51     43.99 o 
   2   2   2    47411.71    44189.20    702.95 o 
   3   2   2     1562.73     1425.41     33.72 o 
   4   2   2      226.39      210.18      5.35 o 
   5   2   2      242.55      209.56      6.36 o 
   6   2   2     3522.64     3220.65     47.74 o 
   7   2   2     1780.29     1880.14     34.51 o 
   8   2   2      557.47      598.93     15.79 o 
   9   2   2      412.49      371.96     11.17 o 
  10   2   2     1064.10      948.71     21.26 o 
  11   2   2       87.00       85.75      7.21 o 
  12   2   2      357.77      327.81     11.60 o 
  13   2   2       31.18       39.42      6.65 o 
  14   2   2       85.84       82.61      8.98 o 
  15   2   2      128.45      135.62     11.20 o 
 -16   3   2       14.72       11.39      5.14 o 
 -15   3   2        0.79       -3.12      4.46 o 
 -14   3   2        0.14       -0.84      4.32 o 
 -13   3   2       18.85       16.11      5.08 o 
 -12   3   2      124.25      103.28      5.92 o 
 -11   3   2     3368.62     3457.73     53.09 o 
 -10   3   2     1595.78     1587.92     23.52 o 
  -9   3   2      355.59      396.60      7.31 o 
  -8   3   2        7.19        6.31      2.10 o 
  -7   3   2      499.29      539.20      7.72 o 
  -6   3   2      782.96      775.65     13.29 o 
  -5   3   2      143.41      193.82      5.01 o 
  -4   3   2      760.78      815.66     13.62 o 
  -3   3   2      497.94      447.71      8.25 o 
  -2   3   2       10.61        8.50      2.07 o 
  -1   3   2    13484.13    13318.91    165.75 o 
   0   3   2     6741.89     6932.40     97.28 o 
   1   3   2      719.31      809.91     11.69 o 
   2   3   2      198.04      169.35      4.30 o 
   3   3   2     2440.14     2657.33     45.29 o 
   4   3   2      373.68      394.03     16.59 o 
   5   3   2      838.58      815.33     20.70 o 
   6   3   2      610.79      573.44     11.63 o 
   7   3   2       48.85       56.05      3.96 o 
   8   3   2     1281.70     1270.86     22.18 o 
   9   3   2       69.28       88.71      6.39 o 
  10   3   2     1568.83     1567.43     31.61 o 
  11   3   2      258.41      257.97     10.20 o 
  12   3   2       54.22       48.34      5.87 o 
  13   3   2       14.42        7.84      5.20 o 
  14   3   2        7.33        9.77      5.49 o 
  15   3   2        9.14       16.80      7.40 o 
 -15   4   2        9.51        6.88      4.83 o 
 -14   4   2      157.57      159.05      7.69 o 
 -13   4   2     1002.51      991.07     22.17 o 
 -12   4   2      400.29      435.72     11.41 o 
 -11   4   2      101.97      109.15      6.08 o 
 -10   4   2       27.02       31.65      5.22 o 
  -9   4   2      696.54      669.97     12.27 o 
  -8   4   2     1239.95     1123.41     15.63 o 
  -7   4   2     1250.42     1279.11     20.86 o 
  -6   4   2       55.46       73.00      6.64 o 
  -5   4   2     4547.30     4828.91     69.77 o 
  -4   4   2    11716.20    12358.39    173.08 o 
  -3   4   2      411.06      393.54      7.93 o 
  -2   4   2     3388.47     3459.74     44.61 o 
  -1   4   2     1163.19     1327.83     18.18 o 
   0   4   2      870.36     1027.81     16.29 o 
   1   4   2       49.04       30.73      3.17 o 
   2   4   2     1513.84     1329.17     18.34 o 
   3   4   2     2320.72     2337.08     35.02 o 
   4   4   2       59.34       82.01      3.74 o 
   5   4   2      731.01      801.93     20.92 o 
   6   4   2     1642.44     1472.11     34.64 o 
   7   4   2     1456.49     1428.05     24.29 o 
   8   4   2       31.40       31.29      4.19 o 
   9   4   2       69.12       75.19      5.60 o 
  10   4   2        3.34        0.55      4.27 o 
  11   4   2      575.62      573.46     16.14 o 
  12   4   2        2.67        2.16      4.96 o 
  13   4   2        2.56       12.26      8.12 o 
  14   4   2        0.03        5.10      5.61 o 
 -15   5   2        9.31        3.38      5.04 o 
 -14   5   2        0.43        3.58      4.83 o 
 -13   5   2      116.37      128.27      9.38 o 
 -12   5   2       15.37       22.74      4.62 o 
 -11   5   2       92.87       67.32      4.84 o 
 -10   5   2      334.75      393.16      9.32 o 
  -9   5   2       29.14       29.85      3.88 o 
  -8   5   2      126.15      131.27      7.44 o 
  -7   5   2       12.38        6.66      4.98 o 
  -6   5   2       45.62       41.90      3.96 o 
  -5   5   2      274.70      274.19      7.13 o 
  -4   5   2     1212.00     1145.70     19.16 o 
  -3   5   2      987.93     1103.61     18.37 o 
  -2   5   2     1984.24     2089.55     28.03 o 
  -1   5   2     2580.75     2560.23     37.89 o 
   0   5   2      433.59      553.18      8.93 o 
   1   5   2        9.48       15.00      3.52 o 
   2   5   2      659.34      687.18     10.68 o 
   3   5   2       21.01       27.74      3.00 o 
   4   5   2        3.61        6.08      2.64 o 
   5   5   2      128.95      140.99      5.11 o 
   6   5   2     1601.62     1663.27     31.01 o 
   7   5   2        1.42       -0.74      4.46 o 
   8   5   2       92.97       97.67     10.49 o 
   9   5   2      263.07      314.42      9.45 o 
  10   5   2       54.98       65.21      5.58 o 
  11   5   2      847.94      878.91     21.71 o 
  12   5   2      213.36      183.11      9.55 o 
  13   5   2        0.06        1.07      5.51 o 
  14   5   2       81.08       96.04      8.37 o 
 -14   6   2       78.56       70.58      7.09 o 
 -13   6   2      324.30      331.57     10.86 o 
 -12   6   2       16.11        9.55      3.89 o 
 -11   6   2      408.25      430.45     10.30 o 
 -10   6   2      201.82      159.54      6.22 o 
  -9   6   2     1270.25     1286.36     27.09 o 
  -8   6   2      804.23      652.26     26.38 o 
  -7   6   2       67.52       65.21      4.73 o 
  -6   6   2      579.23      526.66     11.50 o 
  -5   6   2      532.23      519.52     11.15 o 
  -4   6   2      199.07      190.38      6.63 o 
  -3   6   2     1492.23     1434.97     23.43 o 
  -2   6   2     3647.55     3722.97     48.66 o 
  -1   6   2        3.29        2.24      2.67 o 
   0   6   2      434.14      388.07      8.61 o 
   1   6   2     4082.24     3973.96     51.72 o 
   2   6   2      681.59      608.01     10.01 o 
   3   6   2       11.37        8.57      2.64 o 
   4   6   2      335.18      272.40      7.02 o 
   5   6   2      265.62      283.09      7.50 o 
   6   6   2     1778.16     1808.04     33.63 o 
   7   6   2      528.70      514.31     75.51 o 
   8   6   2      162.63      183.80     10.64 o 
   9   6   2       12.24        9.21      4.19 o 
  10   6   2      300.50      314.06     10.13 o 
  11   6   2      491.92      480.10     12.99 o 
  12   6   2      249.84      218.56     10.64 o 
  13   6   2      152.51      171.78     10.00 o 
 -14   7   2       17.58       16.04      5.39 o 
 -13   7   2      103.05       95.07      8.01 o 
 -12   7   2       25.59       36.60      4.79 o 
 -11   7   2        2.22       -5.61      3.94 o 
 -10   7   2      100.89       73.43      6.84 o 
  -9   7   2       10.61       12.98      4.79 o 
  -8   7   2      913.79      907.43     20.80 o 
  -7   7   2      618.73      533.59     19.00 o 
  -6   7   2       87.79       90.76      5.08 o 
  -5   7   2      544.90      589.39     12.61 o 
  -4   7   2       26.71       27.77      3.85 o 
  -3   7   2     2260.98     2371.50     36.99 o 
  -2   7   2       37.21       25.21      3.91 o 
  -1   7   2     2233.90     2135.04     35.66 o 
   0   7   2       26.88       18.80      2.78 o 
   1   7   2      276.82      269.73      6.05 o 
   2   7   2       34.95       37.17      2.90 o 
   3   7   2       77.39       95.06      4.39 o 
   4   7   2       14.64        3.91      4.02 o 
   5   7   2      684.52      664.58     16.58 o 
   6   7   2      422.15      434.23     13.07 o 
   7   7   2     1585.31     1638.81     40.66 o 
   8   7   2        3.02       11.43      5.79 o 
   9   7   2      144.48      175.22     11.29 o 
  10   7   2      182.83      194.29      8.43 o 
  11   7   2      213.21      231.29      9.23 o 
  12   7   2      152.86      161.94      8.27 o 
  13   7   2       87.89      118.49      9.13 o 
 -13   8   2      232.62      254.31      8.89 o 
 -12   8   2      667.16      670.89     14.59 o 
 -11   8   2       72.13       84.71      7.16 o 
 -10   8   2       28.52       44.27      6.23 o 
  -9   8   2      313.99      290.92     11.14 o 
  -8   8   2       49.24       64.68      5.36 o 
  -7   8   2       24.85       14.80      4.31 o 
  -6   8   2      885.84      772.30     29.95 o 
  -5   8   2       92.37       90.95      5.69 o 
  -4   8   2     1418.96     1372.58     28.86 o 
  -3   8   2       16.54        4.40      4.21 o 
  -2   8   2      475.87      460.71     12.54 o 
  -1   8   2     1421.97     1437.17     21.31 o 
   0   8   2     1780.71     1829.24     26.16 o 
   1   8   2      147.71      151.90      4.88 o 
   2   8   2     4443.68     4528.35     77.25 o 
   3   8   2      136.38      115.62      6.84 o 
   4   8   2       68.92       64.20      5.79 o 
   5   8   2      129.52      102.96      6.82 o 
   6   8   2      212.24      201.03     13.20 o 
   7   8   2      528.50      560.70     31.45 o 
   8   8   2      169.63      159.90     10.63 o 
   9   8   2      348.97      340.08     15.78 o 
  10   8   2      393.68      420.34     12.59 o 
  11   8   2       26.24       35.13      6.68 o 
  12   8   2       43.57       48.93      6.10 o 
 -12   9   2        0.15        0.78      4.57 o 
 -11   9   2        8.23        0.35      5.78 o 
 -10   9   2       63.16       77.27      7.37 o 
  -9   9   2       10.11       15.78      5.75 o 
  -8   9   2       25.38       14.72      5.06 o 
  -7   9   2       32.23       25.57      5.44 o 
  -6   9   2      306.31      311.07      9.67 o 
  -5   9   2      108.44       99.73      5.93 o 
  -4   9   2      467.17      484.94     11.90 o 
  -3   9   2       94.01       77.85      5.28 o 
  -2   9   2       18.50       14.43      6.31 o 
  -1   9   2       10.40       16.82      4.05 o 
   0   9   2      414.34      423.01      8.90 o 
   1   9   2      127.57      125.18      6.88 o 
   2   9   2       23.65       22.38      4.71 o 
   3   9   2        1.23        3.35      4.18 o 
   4   9   2      465.21      438.51     24.81 o 
   5   9   2        5.71        3.08      5.51 o 
   6   9   2       31.07       18.21      5.06 o 
   7   9   2        0.13       -5.53      4.94 o 
   8   9   2      201.96      177.46     21.30 o 
   9   9   2      119.57      122.80     20.82 o 
  10   9   2        0.62        2.17      6.99 o 
  11   9   2       78.81       91.80      7.27 o 
 -10  10   2        5.24        3.48      5.95 o 
  -9  10   2      139.56      160.92      9.43 o 
  -8  10   2       65.46       56.26      5.80 o 
  -7  10   2        0.06       -5.09      4.43 o 
  -6  10   2      142.67      130.77      6.93 o 
  -5  10   2      139.79      132.96      9.71 o 
  -4  10   2       12.87        7.94      4.32 o 
  -3  10   2       67.23       55.56      8.55 o 
  -2  10   2      121.17      140.87      6.58 o 
  -1  10   2        8.17       12.91      4.79 o 
   0  10   2       52.00       47.45      7.81 o 
   1  10   2      321.77      320.24     14.86 o 
   2  10   2      546.86      592.19     16.33 o 
   3  10   2      273.94      239.21     13.43 o 
   4  10   2        8.76        4.22      5.02 o 
   5  10   2       76.42       77.43      7.06 o 
   6  10   2      175.21      176.35      9.61 o 
   7  10   2        1.55       -5.02      5.33 o 
   8  10   2       25.76       24.89      7.65 o 
   9  10   2       13.72       -4.40      6.84 o 
  -9  11   2       10.09        3.72      6.16 o 
  -8  11   2        1.80        9.08      5.08 o 
  -7  11   2       10.20        8.53      4.91 o 
  -6  11   2        5.24        5.33      4.67 o 
  -5  11   2        1.68       14.47      4.77 o 
  -4  11   2       11.63       -3.37      4.53 o 
  -3  11   2      141.53      113.48     10.94 o 
  -2  11   2       58.20       51.55     10.70 o 
  -1  11   2        0.38       -6.93      6.11 o 
   0  11   2       19.34       21.29      7.25 o 
   1  11   2      116.56      109.07     10.14 o 
   2  11   2       20.49       18.80      7.03 o 
   3  11   2       25.96       27.07      7.60 o 
   4  11   2        2.88       -3.11      4.71 o 
   5  11   2        2.90       -1.86      5.84 o 
   6  11   2       58.74       62.22      7.21 o 
   7  11   2        5.04        5.54      5.85 o 
  -6  12   2        0.18        1.13      5.97 o 
  -5  12   2       30.98       42.32      6.60 o 
  -4  12   2        0.30       -0.52      7.34 o 
  -3  12   2       19.41       21.99     19.17 o 
  -2  12   2      127.09      156.81     15.19 o 
  -1  12   2        9.52       13.63      7.46 o 
   0  12   2       42.13       46.20      8.68 o 
   1  12   2        2.15        7.25      7.44 o 
   2  12   2        7.20        1.53      7.40 o 
   3  12   2       46.11       59.20      9.40 o 
   4  12   2       68.11       81.65     10.40 o 
   5  12   2       10.51        4.55     18.08 o 
 -16   1   3       38.82       46.24      5.55 o 
 -15   1   3       45.03       47.58      4.92 o 
 -14   1   3      446.40      415.91     16.74 o 
 -13   1   3      607.83      599.15     12.09 o 
 -12   1   3     1089.98     1167.53     18.92 o 
 -11   1   3      546.25      561.40     10.85 o 
 -10   1   3      131.12      131.16      4.80 o 
  -9   1   3     2275.80     2355.14     32.22 o 
  -8   1   3      411.29      410.82      7.64 o 
  -7   1   3     2593.70     2688.66     39.77 o 
  -6   1   3     3772.04     3939.38     89.55 o 
  -5   1   3     2297.68     2353.64     34.30 o 
  -4   1   3      622.78      626.07      8.96 o 
  -3   1   3    37428.61    36909.10   1069.98 o 
  -2   1   3     2431.56     2249.19     31.98 o 
  -1   1   3     5994.95     6259.50    123.62 o 
   0   1   3     1962.42     2155.34     35.57 o 
   1   1   3     4201.95     4480.16    125.04 o 
   2   1   3    13555.44    14757.92    234.42 o 
   3   1   3      117.98      119.58      4.16 o 
   4   1   3     3277.37     3465.09     70.68 o 
   5   1   3     4808.31     4933.06     81.83 o 
   6   1   3     9364.88    10158.79    164.97 o 
   7   1   3     1784.77     1812.00     33.50 o 
   8   1   3     1059.01      977.50     25.08 o 
   9   1   3        3.42        5.23      4.50 o 
  10   1   3      172.10      172.28      9.87 o 
  11   1   3      385.88      349.19     13.85 o 
  12   1   3      771.63      718.13     22.92 o 
  13   1   3      568.88      566.13     20.45 o 
  14   1   3        0.00       12.17      6.74 o 
  15   1   3       49.44       60.62      8.78 o 
 -16   2   3      124.28      159.25      7.88 o 
 -15   2   3       48.62       48.55      5.40 o 
 -14   2   3        3.83        1.25      3.74 o 
 -13   2   3       51.26       45.58      3.99 o 
 -12   2   3     2213.91     2306.31     30.12 o 
 -11   2   3     1113.85     1109.47     16.12 o 
 -10   2   3     1623.82     1651.64     21.86 o 
  -9   2   3     4862.37     5029.65     59.63 o 
  -8   2   3     1401.56     1336.58     17.52 o 
  -7   2   3      905.30      885.23     13.27 o 
  -6   2   3      157.81      159.82      3.91 o 
  -5   2   3     5897.74     5996.54    198.89 o 
  -4   2   3     4309.77     3973.46     56.60 o 
  -3   2   3    11847.99    12833.90    159.91 o 
  -2   2   3    17313.67    17954.12    223.07 o 
  -1   2   3    45938.36    41822.66    665.69 o 
   0   2   3     2862.47     3035.18     49.95 o 
   1   2   3     5346.00     5643.85     91.42 o 
   2   2   3       83.81       50.71      4.71 o 
   3   2   3      777.08      746.06     32.56 o 
   4   2   3     1515.49     1449.53     27.04 o 
   5   2   3     1604.84     2018.56     31.08 o 
   6   2   3       10.04       14.54      2.85 o 
   7   2   3       17.00       24.81      4.54 o 
   8   2   3      299.64      304.32      9.81 o 
   9   2   3      133.79      138.53      9.66 o 
  10   2   3      421.34      399.17     15.39 o 
  11   2   3       21.44       16.45      4.86 o 
  12   2   3      586.06      584.29     20.14 o 
  13   2   3       62.98      101.63      9.45 o 
  14   2   3        2.22       10.55      6.56 o 
  15   2   3       10.36       25.11      7.78 o 
 -16   3   3      137.16      170.29      8.51 o 
 -15   3   3       42.51       51.27      5.66 o 
 -14   3   3       37.44       39.52      5.12 o 
 -13   3   3       20.42       12.28      4.21 o 
 -12   3   3        0.01       -3.12      4.07 o 
 -11   3   3      213.09      211.76      5.71 o 
 -10   3   3       50.52       43.42      3.27 o 
  -9   3   3     1521.68     1587.26     20.80 o 
  -8   3   3     1715.08     1594.45     19.02 o 
  -7   3   3        3.07        4.44      1.74 o 
  -6   3   3       47.52       44.82      2.33 o 
  -5   3   3      892.11      832.60     12.07 o 
  -4   3   3     1425.88     1696.30     25.71 o 
  -3   3   3     4194.24     4199.32     59.97 o 
  -2   3   3    15363.13    16095.68    223.67 o 
  -1   3   3    12341.55    12866.16    179.11 o 
   0   3   3    13930.46    13901.41    193.53 o 
   1   3   3     7833.53     8394.04    135.45 o 
   2   3   3     4643.17     4813.97     79.30 o 
   3   3   3     2101.95     2166.11     46.16 o 
   4   3   3     2270.07     2213.59     47.70 o 
   5   3   3     1601.78     1521.73     24.57 o 
   6   3   3     1150.02      993.76     17.71 o 
   7   3   3     1783.41     1630.00     26.92 o 
   8   3   3      448.71      484.41     11.33 o 
   9   3   3      120.64       88.41      6.30 o 
  10   3   3      136.82      126.23      7.45 o 
  11   3   3      171.34      186.52      9.10 o 
  12   3   3      198.86      221.87     14.69 o 
  13   3   3       77.69       75.91      8.81 o 
  14   3   3        0.10       -9.31      6.47 o 
 -15   4   3        5.47       -0.38      4.66 o 
 -14   4   3       36.68       36.19      5.36 o 
 -13   4   3      184.05      195.59     11.71 o 
 -12   4   3       24.77       22.97      4.74 o 
 -11   4   3      404.28      352.34     11.48 o 
 -10   4   3      691.33      646.61     17.14 o 
  -9   4   3     2874.79     2816.31     35.01 o 
  -8   4   3     1337.91     1276.12     17.30 o 
  -7   4   3      909.50      918.77     15.80 o 
  -6   4   3      139.84      126.41      4.22 o 
  -5   4   3      845.24      801.88     14.13 o 
  -4   4   3     7485.27     7667.15    108.46 o 
  -3   4   3     3397.25     3677.11     53.28 o 
  -2   4   3     3633.02     3913.33     56.36 o 
  -1   4   3       22.36       21.23      2.86 o 
   0   4   3    10315.95    10737.72    150.26 o 
   1   4   3      956.49     1097.19     40.11 o 
   2   4   3      298.12      311.50      5.85 o 
   3   4   3     3928.43     4218.24     61.12 o 
   4   4   3     2628.53     2745.71     47.44 o 
   5   4   3     3758.65     3813.97     80.03 o 
   6   4   3      781.98      715.71     20.10 o 
   7   4   3      549.82      475.86     11.14 o 
   8   4   3      833.02      767.88     15.69 o 
   9   4   3      654.85      650.89     14.57 o 
  10   4   3        1.00        1.36      5.08 o 
  11   4   3        0.68       -0.97      5.48 o 
  12   4   3      577.34      590.69     17.17 o 
  13   4   3      284.04      298.52     12.34 o 
  14   4   3      191.88      240.41     16.87 o 
 -15   5   3        0.72        2.99      4.86 o 
 -14   5   3      148.93      146.07      7.52 o 
 -13   5   3      993.63     1037.28     20.92 o 
 -12   5   3        8.47        6.45      4.21 o 
 -11   5   3      977.62      978.12     21.82 o 
 -10   5   3      553.31      509.28     10.67 o 
  -9   5   3     1856.86     1860.08     42.95 o 
  -8   5   3       55.25       57.46      5.27 o 
  -7   5   3     1708.68     1582.13     30.27 o 
  -6   5   3     4984.88     4916.37     63.87 o 
  -5   5   3        0.83        0.39      3.12 o 
  -4   5   3        4.67       -1.66      2.76 o 
  -3   5   3     8605.32     9103.37    128.49 o 
  -2   5   3      686.41      690.84     12.38 o 
  -1   5   3      322.81      300.86      5.87 o 
   0   5   3     3107.13     2979.76     43.84 o 
   1   5   3     3276.28     3280.59     47.96 o 
   2   5   3     8747.12     9124.71    115.07 o 
   3   5   3        1.92        5.83      1.90 o 
   4   5   3      176.12      199.44      5.95 o 
   5   5   3     3174.78     3169.55     54.95 o 
   6   5   3      798.24      755.34     16.75 o 
   7   5   3      124.35      122.08     15.55 o 
   8   5   3     3807.30     3720.06     56.91 o 
   9   5   3       13.09       10.71      4.34 o 
  10   5   3     1476.65     1476.72     26.90 o 
  11   5   3        3.33        1.71      5.13 o 
  12   5   3      641.58      615.34     17.93 o 
  13   5   3      231.82      228.36     11.14 o 
 -14   6   3       37.57       33.02      5.78 o 
 -13   6   3        1.21       -1.60      4.76 o 
 -12   6   3        0.64       -0.90      3.80 o 
 -11   6   3       19.33       18.14      4.14 o 
 -10   6   3      130.43      112.04      5.47 o 
  -9   6   3       79.13       62.49      5.83 o 
  -8   6   3       20.08        3.72      4.38 o 
  -7   6   3      591.84      553.22     12.09 o 
  -6   6   3      222.87      210.57      6.80 o 
  -5   6   3      114.85      121.32      5.19 o 
  -4   6   3       26.41       42.47      3.58 o 
  -3   6   3      512.45      561.33     12.04 o 
  -2   6   3     2086.47     2169.33     29.50 o 
  -1   6   3     1822.35     1937.65     29.88 o 
   0   6   3     3078.06     3330.47     43.89 o 
   1   6   3      256.07      237.34      5.42 o 
   2   6   3      160.01      147.84      4.69 o 
   3   6   3      109.28       85.56      3.25 o 
   4   6   3      184.73      207.71      6.35 o 
   5   6   3      414.83      431.04     10.01 o 
   6   6   3       61.90       54.21      4.96 o 
   7   6   3      131.51      112.07      6.97 o 
   8   6   3      117.18      107.11     14.10 o 
   9   6   3      160.96      178.99      7.74 o 
  10   6   3      147.68      132.89      7.19 o 
  11   6   3        2.90       10.06      4.73 o 
  12   6   3       22.51       15.12      6.08 o 
  13   6   3       32.95       33.22      6.73 o 
 -14   7   3        3.60       -4.80      5.02 o 
 -13   7   3      424.52      453.43     11.46 o 
 -12   7   3       38.11       38.68      4.48 o 
 -11   7   3       53.14       58.60      4.93 o 
 -10   7   3       46.72       51.22      6.76 o 
  -9   7   3        1.05       -3.01      4.58 o 
  -8   7   3        4.27        0.40      4.34 o 
  -7   7   3      390.52      409.65     11.47 o 
  -6   7   3      607.00      560.89     12.41 o 
  -5   7   3       31.38       36.20      4.05 o 
  -4   7   3      210.15      195.71      8.92 o 
  -3   7   3      592.89      637.38     12.85 o 
  -2   7   3     1999.11     1951.09     27.28 o 
  -1   7   3       51.80       27.76      5.18 o 
   0   7   3       19.00       21.75      2.97 o 
   1   7   3      636.27      648.34     11.01 o 
   2   7   3     1506.93     1497.58     24.16 o 
   3   7   3      553.44      603.86     12.37 o 
   4   7   3      109.23      135.00      5.41 o 
   5   7   3        8.38       10.02      4.72 o 
   6   7   3     1196.63     1153.31     37.30 o 
   7   7   3      442.10      467.42     17.15 o 
   8   7   3        5.49        6.84      6.07 o 
   9   7   3      127.68      116.97      7.49 o 
  10   7   3        3.48       -0.41      4.45 o 
  11   7   3       29.90       27.77      5.17 o 
  12   7   3      158.36      165.95      8.61 o 
 -13   8   3       28.79       36.82      5.25 o 
 -12   8   3       17.41       10.93      4.47 o 
 -11   8   3        0.87        3.01      4.15 o 
 -10   8   3       68.69       66.76      6.75 o 
  -9   8   3      138.39      165.82      8.62 o 
  -8   8   3      403.58      371.18     11.03 o 
  -7   8   3      882.49      867.40     24.63 o 
  -6   8   3        0.31       -1.13      3.93 o 
  -5   8   3      389.64      347.08      9.45 o 
  -4   8   3        4.89        1.03      4.02 o 
  -3   8   3      588.87      585.27     12.67 o 
  -2   8   3       64.08       75.85      6.40 o 
  -1   8   3       67.13       47.38      3.60 o 
   0   8   3      150.87      124.73      4.68 o 
   1   8   3      317.03      288.30      6.71 o 
   2   8   3       98.19      105.36      5.89 o 
   3   8   3      136.01      122.87      7.53 o 
   4   8   3      245.56      232.77      9.38 o 
   5   8   3       77.96       66.13      7.78 o 
   6   8   3       19.97       21.66      5.33 o 
   7   8   3     1019.20     1053.88     30.06 o 
   8   8   3       88.32       96.26      8.98 o 
   9   8   3      327.53      315.67     15.52 o 
  10   8   3      225.61      237.80      9.60 o 
  11   8   3      241.97      282.79     10.75 o 
 -12   9   3        0.26       -3.57      4.39 o 
 -11   9   3      261.81      300.28     12.55 o 
 -10   9   3      322.65      349.90     13.05 o 
  -9   9   3       71.49       90.15      7.30 o 
  -8   9   3       26.71       19.07      4.62 o 
  -7   9   3        2.76       -0.91      4.26 o 
  -6   9   3      220.35      224.64      8.27 o 
  -5   9   3       48.21       38.29      4.75 o 
  -4   9   3      191.20      197.02      7.45 o 
  -3   9   3      344.57      302.40     10.55 o 
  -2   9   3     3276.41     3314.91    118.22 o 
  -1   9   3      121.75       95.98      6.05 o 
   0   9   3      377.81      341.63      9.04 o 
   1   9   3      908.08      935.97     17.80 o 
   2   9   3      884.50      877.29     24.41 o 
   3   9   3       86.39       76.45      6.99 o 
   4   9   3      392.00      338.17     11.78 o 
   5   9   3      148.59      152.30      9.69 o 
   6   9   3       16.19        2.19      5.48 o 
   7   9   3        5.46       -3.10      6.20 o 
   8   9   3        0.57       -0.64      6.63 o 
   9   9   3       20.79       32.31      8.05 o 
  10   9   3       11.40        2.92      5.97 o 
 -10  10   3       89.98       80.01      7.89 o 
  -9  10   3      134.52      130.36      9.23 o 
  -8  10   3      134.57      155.98      9.58 o 
  -7  10   3       24.46       43.17      5.48 o 
  -6  10   3       54.79       74.14      5.78 o 
  -5  10   3       15.48        6.45      5.70 o 
  -4  10   3      164.38      152.56      7.02 o 
  -3  10   3      299.61      274.31     11.11 o 
  -2  10   3       17.60        8.13      4.33 o 
  -1  10   3       76.07       68.85      6.37 o 
   0  10   3      591.21      615.45     21.34 o 
   1  10   3       25.22       17.76      6.84 o 
   2  10   3       63.21       53.96      6.21 o 
   3  10   3      518.81      521.93     19.76 o 
   4  10   3      349.60      389.50     13.32 o 
   5  10   3        8.04        2.42      5.26 o 
   6  10   3       36.46       28.38      5.99 o 
   7  10   3       48.48       34.14      6.36 o 
   8  10   3       16.50       24.14      9.30 o 
   9  10   3        3.60        1.87     10.32 o 
  -9  11   3       15.47       13.52      5.44 o 
  -8  11   3        6.73        9.00      5.23 o 
  -7  11   3      161.20      163.95      8.72 o 
  -6  11   3      313.46      335.42     10.84 o 
  -5  11   3        6.91        4.08      4.42 o 
  -4  11   3       76.74       91.34      6.25 o 
  -3  11   3      596.59      578.99     21.61 o 
  -2  11   3       51.90       44.48      8.25 o 
  -1  11   3       60.50       46.55      9.89 o 
   0  11   3      343.08      362.01     16.58 o 
   1  11   3       38.10       64.46     20.11 o 
   2  11   3      183.79      211.61     21.94 o 
   3  11   3       57.94       47.30      8.38 o 
   4  11   3        0.32       -7.33      4.89 o 
   5  11   3      227.00      222.62     10.82 o 
   6  11   3       35.93       37.08      6.63 o 
   7  11   3        0.61       -1.37      5.41 o 
  -6  12   3       42.44       47.07      5.85 o 
  -5  12   3        4.24       11.21      4.97 o 
  -4  12   3        8.27       28.28      8.22 o 
  -3  12   3        0.06       -0.39      8.26 o 
  -2  12   3       11.15       -2.39      7.14 o 
  -1  12   3        0.24        1.24      6.46 o 
   0  12   3       42.87       43.00      9.61 o 
   1  12   3       18.92       19.59      7.90 o 
   2  12   3      103.03      108.83     10.65 o 
   3  12   3        9.64       18.72      7.60 o 
   4  12   3        2.44        0.67      8.76 o 
   5  12   3       48.45       64.49     12.68 o 
 -16   0   4       21.62       26.16      6.48 o 
 -15   0   4       47.02       49.60      6.47 o 
 -14   0   4      173.89      180.52      8.35 o 
 -13   0   4      382.33      402.33     11.98 o 
 -12   0   4       73.82       69.56      5.80 o 
 -11   0   4      234.45      204.79      7.87 o 
 -10   0   4     3751.83     3728.41     63.84 o 
  -9   0   4       73.94       87.97      6.05 o 
  -8   0   4     1524.88     1555.54     34.59 o 
  -7   0   4     5449.23     5692.65    109.05 o 
  -6   0   4       91.72       99.22      3.88 o 
  -5   0   4     1621.32     1687.14     28.96 o 
  -4   0   4    13940.20    15234.93    245.22 o 
  -3   0   4    23840.24    23893.26    485.69 o 
  -2   0   4    20824.79    21293.50    591.90 o 
  -1   0   4     1021.55      903.40     15.42 o 
   0   0   4     1177.21     1371.07     39.66 o 
   1   0   4    10490.76    10143.26    279.86 o 
   2   0   4     3275.97     3458.14     98.21 o 
   3   0   4    49225.29    47328.61   1295.11 o 
   4   0   4    14060.98    14112.23    390.42 o 
   5   0   4        4.92        8.19      5.77 o 
   6   0   4      448.45      481.71     20.07 o 
   7   0   4       19.12       13.63      6.15 o 
   8   0   4      793.42      757.41     29.72 o 
   9   0   4     1439.74     1442.45     50.12 o 
  10   0   4     1524.48     1459.96     51.73 o 
  11   0   4      290.98      263.43     17.94 o 
  12   0   4     1671.58     1755.53     62.00 o 
  13   0   4        9.01        2.56      8.76 o 
  14   0   4       51.10       61.72     12.02 o 
 -16   1   4        1.31       -0.13      4.70 o 
 -15   1   4      205.82      214.54     10.43 o 
 -14   1   4        6.02        4.14      3.28 o 
 -13   1   4      171.61      185.52      8.53 o 
 -12   1   4      713.35      693.32     12.86 o 
 -11   1   4        0.05       -2.37      2.96 o 
 -10   1   4     1906.20     1843.38     53.44 o 
  -9   1   4      180.28      196.56      5.79 o 
  -8   1   4      164.71      117.39     11.03 o 
  -7   1   4     3263.32     3318.37     48.36 o 
  -6   1   4     3582.23     3558.25     51.25 o 
  -5   1   4     4760.29     4646.39     58.84 o 
  -4   1   4       15.17        9.37      2.50 o 
  -3   1   4     8001.61     9011.52    144.92 o 
  -2   1   4    16170.29    17632.53    282.12 o 
  -1   1   4     5568.69     5656.00    361.53 o 
   0   1   4     4650.56     4467.73     88.90 o 
   1   1   4        7.21       31.24      3.60 o 
   2   1   4      139.49      161.61      4.72 o 
   3   1   4      415.86      363.42      8.61 o 
   4   1   4       19.71       18.29      3.43 o 
   5   1   4     2156.60     2647.62     55.97 o 
   6   1   4     3899.43     3961.69     81.99 o 
   7   1   4       19.32       12.23      5.73 o 
   8   1   4      298.48      277.40     11.19 o 
   9   1   4      113.56       84.31      7.39 o 
  10   1   4        6.74       -2.62      5.51 o 
  11   1   4      105.57      116.73      9.04 o 
  12   1   4      479.44      497.99     23.85 o 
  13   1   4       44.20       20.96      7.25 o 
  14   1   4        5.48       13.28      7.14 o 
 -16   2   4       14.43       11.53      4.82 o 
 -15   2   4       22.13       17.50      5.00 o 
 -14   2   4        1.91       -0.56      4.21 o 
 -13   2   4      262.28      272.02      6.93 o 
 -12   2   4      526.84      531.92      9.86 o 
 -11   2   4     1177.60     1209.84     17.15 o 
 -10   2   4      502.36      477.86      9.13 o 
  -9   2   4       26.53       27.64      2.88 o 
  -8   2   4      305.80      257.98      5.66 o 
  -7   2   4     5543.85     5861.23     68.25 o 
  -6   2   4     8301.87     8588.41     98.61 o 
  -5   2   4      683.89      634.63      9.46 o 
  -4   2   4    15439.49    15979.85    222.69 o 
  -3   2   4     5859.36     5974.18     84.29 o 
  -2   2   4     9046.38     9855.69    193.70 o 
  -1   2   4      463.99      418.67      8.48 o 
   0   2   4      249.50      282.89      6.48 o 
   1   2   4     2991.85     3142.21     52.18 o 
   2   2   4     3736.01     4097.93    116.29 o 
   3   2   4    11914.71    12274.06    340.20 o 
   4   2   4     2166.47     2376.48     41.20 o 
   5   2   4     3345.16     3618.42     61.22 o 
   6   2   4     1729.60     1790.52     40.34 o 
   7   2   4      927.30      911.94     23.73 o 
   8   2   4      760.21      636.66     23.50 o 
   9   2   4      219.54      179.78     11.10 o 
  10   2   4      301.81      257.80     12.17 o 
  11   2   4      346.92      354.07     14.89 o 
  12   2   4      664.07      661.14     22.07 o 
  13   2   4      251.76      231.35     13.02 o 
  14   2   4        7.97        7.87      6.96 o 
 -16   3   4       11.19       11.51      4.94 o 
 -15   3   4       15.12       12.97      4.93 o 
 -14   3   4       84.63       87.07      6.02 o 
 -13   3   4       22.84       13.65      4.40 o 
 -12   3   4        5.77       -3.25      3.84 o 
 -11   3   4       85.67       63.49      3.88 o 
 -10   3   4      185.03      168.29      4.75 o 
  -9   3   4      136.64      115.75      4.11 o 
  -8   3   4      109.14      104.06      3.67 o 
  -7   3   4      233.26      245.89      7.58 o 
  -6   3   4      383.30      436.31      7.41 o 
  -5   3   4     2024.78     2169.22     28.74 o 
  -4   3   4      143.16      151.09      4.65 o 
  -3   3   4     3124.30     3308.22     42.53 o 
  -2   3   4        8.66       29.59      4.01 o 
  -1   3   4     9465.64    10163.86    142.10 o 
   0   3   4       75.13       83.16      3.66 o 
   1   3   4      142.65      135.19      4.60 o 
   2   3   4       28.18       48.65      3.36 o 
   3   3   4     1164.74     1207.69     27.92 o 
   4   3   4      950.30      880.84     22.11 o 
   5   3   4      293.22      372.25      8.79 o 
   6   3   4     1216.56     1224.22     21.20 o 
   7   3   4        5.74        8.94      3.42 o 
   8   3   4      740.66      732.95     17.51 o 
   9   3   4     1920.54     1903.59     37.08 o 
  10   3   4      177.35      152.95     17.35 o 
  11   3   4        9.18        8.52      6.46 o 
  12   3   4       12.06       16.37      6.85 o 
  13   3   4        6.93        9.32      8.59 o 
  14   3   4       22.69       25.98      7.89 o 
 -16   4   4       11.03       10.77      5.57 o 
 -15   4   4       57.90       84.34     10.90 o 
 -14   4   4        6.91        2.95      4.57 o 
 -13   4   4        0.03       -3.35      4.12 o 
 -12   4   4      134.17      121.04      6.43 o 
 -11   4   4     1025.61     1021.73     19.28 o 
 -10   4   4       76.22       66.54      4.32 o 
  -9   4   4       13.95       15.45      2.66 o 
  -8   4   4        2.19        1.73      1.80 o 
  -7   4   4      263.08      227.87      5.10 o 
  -6   4   4     3783.12     3762.46     55.24 o 
  -5   4   4       45.19       50.88      6.63 o 
  -4   4   4      272.24      288.31      6.68 o 
  -3   4   4      207.40      194.09      4.14 o 
  -2   4   4     2003.95     2027.55     30.50 o 
  -1   4   4      290.20      294.16      6.37 o 
   0   4   4      150.85      171.96      4.64 o 
   1   4   4      517.85      521.67     11.60 o 
   2   4   4       76.69       35.71      4.35 o 
   3   4   4     2196.83     1976.80     80.78 o 
   4   4   4      310.97      326.11      8.90 o 
   5   4   4       13.74       24.38      4.97 o 
   6   4   4      280.53      259.80      7.83 o 
   7   4   4      192.08      207.25      7.21 o 
   8   4   4      254.15      209.84      7.74 o 
   9   4   4       64.53       79.10      6.00 o 
  10   4   4       37.04       48.19      6.12 o 
  11   4   4       17.36       27.94      5.61 o 
  12   4   4      652.33      639.30     22.22 o 
  13   4   4      435.04      457.60     18.59 o 
  14   4   4        0.76        0.24     13.63 o 
 -15   5   4       12.71       12.72      5.05 o 
 -14   5   4       31.54       30.55      5.27 o 
 -13   5   4      379.47      406.88     11.60 o 
 -12   5   4      246.38      223.17      8.24 o 
 -11   5   4      855.19      879.80     15.61 o 
 -10   5   4       88.51       87.06      4.82 o 
  -9   5   4        9.19       14.10      3.75 o 
  -8   5   4       25.06       35.29      4.71 o 
  -7   5   4     1284.10     1272.76     21.09 o 
  -6   5   4      305.82      310.14      7.83 o 
  -5   5   4     1161.00     1210.18     20.23 o 
  -4   5   4      257.10      306.05      8.08 o 
  -3   5   4     1930.67     1840.54     28.54 o 
  -2   5   4       23.57       18.72      2.79 o 
  -1   5   4     2073.66     2009.11     30.62 o 
   0   5   4      522.07      508.84      9.80 o 
   1   5   4      341.54      329.38      8.48 o 
   2   5   4     1987.94     2270.55     30.80 o 
   3   5   4        1.48       -0.43      2.38 o 
   4   5   4      314.03      361.37      8.67 o 
   5   5   4      197.58      225.53      7.73 o 
   6   5   4     1670.32     1582.75     30.52 o 
   7   5   4      950.00      922.89     21.75 o 
   8   5   4        4.68       16.73      4.75 o 
   9   5   4       19.78       28.82      4.93 o 
  10   5   4       82.25      101.68      6.69 o 
  11   5   4       69.46       56.08      7.81 o 
  12   5   4      162.58      162.78      9.61 o 
  13   5   4       33.55       33.90      8.15 o 
 -15   6   4       28.04       18.75      5.51 o 
 -14   6   4       18.94       17.79      5.26 o 
 -13   6   4       34.97       28.25      5.22 o 
 -12   6   4       37.47       25.02      4.31 o 
 -11   6   4      196.85      159.74      6.31 o 
 -10   6   4      669.83      712.82     13.60 o 
  -9   6   4       12.47        6.52      4.45 o 
  -8   6   4        0.52       -2.49      3.78 o 
  -7   6   4      855.21      829.13     16.04 o 
  -6   6   4      502.45      573.61     12.06 o 
  -5   6   4      805.89      873.28     16.03 o 
  -4   6   4     1153.38     1092.23     18.89 o 
  -3   6   4      321.60      342.12      8.14 o 
  -2   6   4     1352.74     1260.69     20.91 o 
  -1   6   4     1573.98     1650.06     26.20 o 
   0   6   4     1157.77     1234.91     20.37 o 
   1   6   4     2604.29     2509.40     37.95 o 
   2   6   4      487.51      424.25      8.00 o 
   3   6   4     3066.09     3081.27     41.28 o 
   4   6   4      517.29      470.71     10.64 o 
   5   6   4      116.46      120.63      6.17 o 
   6   6   4       23.16       21.62      4.64 o 
   7   6   4      139.26      132.21      7.14 o 
   8   6   4       97.90       86.44     10.77 o 
   9   6   4       99.43       92.98      8.52 o 
  10   6   4      288.69      281.94     11.05 o 
  11   6   4       36.78       21.23      5.15 o 
  12   6   4      268.32      325.85     13.20 o 
 -14   7   4      214.38      243.18      9.81 o 
 -13   7   4       50.63       66.98      5.53 o 
 -12   7   4       10.20       20.80      4.23 o 
 -11   7   4      156.77      165.10      6.60 o 
 -10   7   4      137.14      146.24      8.01 o 
  -9   7   4        0.16       -1.85      5.37 o 
  -8   7   4      279.80      306.18      9.13 o 
  -7   7   4      624.19      599.56     13.22 o 
  -6   7   4      375.02      355.27     10.57 o 
  -5   7   4        0.29       -1.80      3.30 o 
  -4   7   4     1076.90     1075.42     19.21 o 
  -3   7   4      286.66      240.57      7.08 o 
  -2   7   4      154.23      138.66      5.47 o 
  -1   7   4     5069.96     5483.70     79.44 o 
   0   7   4     1984.29     1949.50     27.35 o 
   1   7   4        3.21        1.17      2.47 o 
   2   7   4      238.30      210.92      5.42 o 
   3   7   4       18.22       13.95      3.34 o 
   4   7   4      148.66      148.73      5.88 o 
   5   7   4      165.04      156.72      6.47 o 
   6   7   4     3334.51     3308.47     73.51 o 
   7   7   4      420.52      458.82     35.62 o 
   8   7   4       63.58       87.60      8.88 o 
   9   7   4       16.35       25.49      6.25 o 
  10   7   4       91.78       71.74      6.24 o 
  11   7   4      321.47      347.38     11.59 o 
  12   7   4       21.77       47.39      6.17 o 
 -13   8   4      387.87      397.77     10.85 o 
 -12   8   4        0.15       -1.44      4.23 o 
 -11   8   4       65.27       62.73      6.95 o 
 -10   8   4       54.28       76.28      6.92 o 
  -9   8   4       13.11       12.42      5.16 o 
  -8   8   4       58.51       34.74      6.33 o 
  -7   8   4     1368.93     1363.52     24.59 o 
  -6   8   4     1312.09     1134.86     32.48 o 
  -5   8   4       39.35       20.51      4.34 o 
  -4   8   4     1847.29     1896.81     34.94 o 
  -3   8   4     2070.21     1998.07     32.44 o 
  -2   8   4      765.46      751.06     14.81 o 
  -1   8   4      492.68      468.48     10.41 o 
   0   8   4      959.66      957.78     15.43 o 
   1   8   4       93.00       84.65      4.73 o 
   2   8   4      312.15      314.19     14.37 o 
   3   8   4     1144.15     1097.89     21.14 o 
   4   8   4       18.07        7.15      7.61 o 
   5   8   4       17.96       15.23      7.14 o 
   6   8   4      738.10      726.23     28.70 o 
   7   8   4        3.15        7.89      6.54 o 
   8   8   4      129.49      129.67     10.36 o 
   9   8   4        0.60        0.73     11.48 o 
  10   8   4       64.26       70.40      8.11 o 
  11   8   4       53.69       37.39      5.93 o 
 -12   9   4       23.18       16.96      8.59 o 
 -11   9   4       13.61       13.72      6.29 o 
 -10   9   4       18.32       20.14      6.02 o 
  -9   9   4        4.54        1.06      4.93 o 
  -8   9   4       17.63       25.77      4.75 o 
  -7   9   4      413.39      443.41     11.80 o 
  -6   9   4        0.39        3.29      4.06 o 
  -5   9   4      301.44      256.36      8.61 o 
  -4   9   4      134.38      132.61      8.07 o 
  -3   9   4      156.79      145.07      7.15 o 
  -2   9   4      766.21      704.95     50.11 o 
  -1   9   4       92.94       88.06      8.04 o 
   0   9   4      203.90      201.97      8.39 o 
   1   9   4       28.78       17.27      4.09 o 
   2   9   4       63.00       48.23      5.86 o 
   3   9   4       11.89       10.95      4.91 o 
   4   9   4       71.79       74.63      6.64 o 
   5   9   4       62.76       81.91      7.10 o 
   6   9   4      668.54      606.28     17.54 o 
   7   9   4       79.65       79.11      9.02 o 
   8   9   4        0.62        2.57      6.57 o 
   9   9   4       97.07      101.26     10.39 o 
  10   9   4       32.06       20.96      5.62 o 
 -10  10   4       25.01       29.83      6.68 o 
  -9  10   4        5.65        6.64      4.88 o 
  -8  10   4        3.28        4.95      4.67 o 
  -7  10   4       92.12       94.41      6.67 o 
  -6  10   4       70.38       86.96      5.95 o 
  -5  10   4      180.47      164.54      7.33 o 
  -4  10   4       10.97       17.63      4.63 o 
  -3  10   4      793.31      741.37     15.92 o 
  -2  10   4      894.07      898.92     21.17 o 
  -1  10   4       63.42       83.64      6.74 o 
   0  10   4       35.43       29.68      7.60 o 
   1  10   4      100.30      115.04      9.81 o 
   2  10   4      120.88      134.45      8.17 o 
   3  10   4        6.98        6.27      5.76 o 
   4  10   4      267.83      250.60     12.52 o 
   5  10   4       13.46       11.20      5.58 o 
   6  10   4        0.91        5.77      5.65 o 
   7  10   4        1.56        7.19      7.02 o 
   8  10   4      273.39      246.64     14.44 o 
  -9  11   4        2.99        2.42      5.54 o 
  -8  11   4       30.08       32.34      5.60 o 
  -7  11   4       43.79       49.42      5.71 o 
  -6  11   4        9.15       12.28      4.94 o 
  -5  11   4        0.40       -2.28      4.27 o 
  -4  11   4        0.31        1.06      4.05 o 
  -3  11   4       18.54       11.29      4.06 o 
  -2  11   4       50.88       41.67      8.25 o 
  -1  11   4       37.11       36.51      7.98 o 
   0  11   4        0.08       -7.02      6.33 o 
   1  11   4        8.95        4.97      6.30 o 
   2  11   4        2.26        3.05      6.82 o 
   3  11   4        7.59        7.00      7.04 o 
   4  11   4        0.05        8.64      5.30 o 
   5  11   4       15.62       14.16      6.28 o 
   6  11   4        6.78        5.32      5.99 o 
   7  11   4        0.15       -1.73     15.83 o 
  -6  12   4        7.32       18.56      5.49 o 
  -5  12   4      149.10      200.49     10.57 o 
  -4  12   4      117.45      149.78     12.10 o 
  -3  12   4       30.11       23.71      8.16 o 
  -2  12   4       37.19       33.43     16.12 o 
  -1  12   4        0.03       -2.64      7.06 o 
   0  12   4        4.62       -1.39      6.88 o 
   1  12   4      146.18      157.11     12.64 o 
   2  12   4       81.20       79.55     10.09 o 
   3  12   4       10.79       17.15      8.19 o 
   4  12   4       19.84       10.72      7.75 o 
 -16   1   5      329.67      378.86     11.57 o 
 -15   1   5      328.82      344.99     10.18 o 
 -14   1   5      366.40      375.68      9.28 o 
 -13   1   5      566.13      582.74     12.93 o 
 -12   1   5     1951.67     2056.44     33.23 o 
 -11   1   5     3022.17     2937.14     44.84 o 
 -10   1   5     2013.13     2057.56     35.47 o 
  -9   1   5       70.65       56.07      3.20 o 
  -8   1   5       15.11       11.46      2.19 o 
  -7   1   5     1041.97     1055.69     14.32 o 
  -6   1   5     6343.20     6450.01     74.52 o 
  -5   1   5      232.50      288.22      5.06 o 
  -4   1   5     2635.08     2723.66     35.03 o 
  -3   1   5     6513.46     6908.67    111.64 o 
  -2   1   5    25342.70    26904.59    372.32 o 
  -1   1   5     3607.29     3968.08     64.55 o 
   0   1   5    13928.54    14486.34    283.91 o 
   1   1   5        3.38       18.10      2.15 o 
   2   1   5     1472.95     1486.26     26.12 o 
   3   1   5     9492.17    10245.10    164.48 o 
   4   1   5     3410.18     3581.91     73.76 o 
   5   1   5      607.66      567.08     15.93 o 
   6   1   5       30.23       21.52      4.04 o 
   7   1   5       41.28       30.52      4.99 o 
   8   1   5      854.81      787.20     39.28 o 
   9   1   5        7.51        9.63      7.03 o 
  10   1   5      157.36      128.50      9.25 o 
  11   1   5       13.56       30.77      6.54 o 
  12   1   5      107.10      138.80     10.06 o 
  13   1   5       53.49       60.67      8.22 o 
  14   1   5       68.59       90.71      9.71 o 
 -16   2   5       15.54       18.80      5.05 o 
 -15   2   5        8.23        6.08      4.71 o 
 -14   2   5      488.72      549.75     13.18 o 
 -13   2   5      197.20      188.41      6.39 o 
 -12   2   5     1284.67     1303.11     20.32 o 
 -11   2   5        0.06       -2.56      2.74 o 
 -10   2   5       17.53       14.48      2.65 o 
  -9   2   5        9.82       11.53      2.77 o 
  -8   2   5      257.56      282.22      5.92 o 
  -7   2   5     5843.92     5935.48     75.80 o 
  -6   2   5       41.13       21.88      2.28 o 
  -5   2   5       13.31       35.32      2.33 o 
  -4   2   5     4412.93     4845.99     61.42 o 
  -3   2   5     5978.85     6257.52     78.76 o 
  -2   2   5      142.42      119.16      4.34 o 
  -1   2   5     6952.25     6833.16    478.43 o 
   0   2   5      789.94      786.30     14.82 o 
   1   2   5      187.57      177.25      6.31 o 
   2   2   5      889.53      815.95     27.07 o 
   3   2   5      294.50      345.52     13.46 o 
   4   2   5       37.77       44.20      3.72 o 
   5   2   5      211.71      243.76      7.75 o 
   6   2   5     2121.09     2074.74     46.27 o 
   7   2   5      141.91      121.62      7.73 o 
   8   2   5      505.57      472.32     19.33 o 
   9   2   5        0.04       -6.66      9.84 o 
  10   2   5        5.71       -0.58      5.73 o 
  11   2   5      272.18      268.50     16.45 o 
  12   2   5        3.93        9.34      6.59 o 
  13   2   5       19.84       16.77      7.43 o 
  14   2   5        5.47       -0.52      6.84 o 
 -16   3   5       10.19        3.65      5.55 o 
 -15   3   5      593.95      694.82     16.00 o 
 -14   3   5       18.38       18.85      4.61 o 
 -13   3   5      253.24      266.69     10.25 o 
 -12   3   5      507.95      463.21     13.37 o 
 -11   3   5     3348.68     3260.57    122.38 o 
 -10   3   5     1429.98     1448.21     19.41 o 
  -9   3   5       37.47       31.50      2.70 o 
  -8   3   5     1613.49     1529.06     18.22 o 
  -7   3   5     4106.80     4338.53     47.26 o 
  -6   3   5      291.47      237.90      5.53 o 
  -5   3   5      942.49      920.14     13.31 o 
  -4   3   5    10789.29    10840.63    135.54 o 
  -3   3   5     1868.70     1917.20     25.51 o 
  -2   3   5     4330.09     4516.55     64.51 o 
  -1   3   5    33994.42    34293.79    544.97 o 
   0   3   5       22.15       16.56      2.93 o 
   1   3   5        1.30       15.92      3.34 o 
   2   3   5    16430.80    16890.43    331.80 o 
   3   3   5       23.46       50.83      6.29 o 
   4   3   5     3747.55     4225.30    122.72 o 
   5   3   5      773.93      812.40     17.53 o 
   6   3   5      448.78      391.81     11.00 o 
   7   3   5     2242.32     2252.63     41.48 o 
   8   3   5     1826.13     1500.93     36.98 o 
   9   3   5     4274.06     4343.70     99.44 o 
  10   3   5     1500.77     1519.70     38.65 o 
  11   3   5        2.46        0.28      6.22 o 
  12   3   5      544.10      544.91     20.15 o 
  13   3   5      115.92       98.27      9.81 o 
 -16   4   5       16.83        1.41      6.03 o 
 -15   4   5        7.18       12.46      4.93 o 
 -14   4   5        0.19       -3.91      4.19 o 
 -13   4   5      376.14      380.03     12.74 o 
 -12   4   5      343.21      327.96     11.31 o 
 -11   4   5       96.46      115.69      6.94 o 
 -10   4   5        0.04        3.79      2.65 o 
  -9   4   5      149.88      145.96      4.33 o 
  -8   4   5       45.29       45.98      3.25 o 
  -7   4   5     5194.73     5334.12     68.74 o 
  -6   4   5      100.67       57.26      3.84 o 
  -5   4   5     1817.82     1835.65     28.38 o 
  -4   4   5       72.77       99.54      3.06 o 
  -3   4   5      488.01      556.12     10.31 o 
  -2   4   5      807.02      848.69     14.34 o 
  -1   4   5      137.03      130.20      4.28 o 
   0   4   5     7433.51     7935.77    128.92 o 
   1   4   5      565.36      526.37     11.79 o 
   2   4   5     4073.12     4075.34    128.28 o 
   3   4   5      563.59      624.03     23.85 o 
   4   4   5      589.91      674.63     26.13 o 
   5   4   5     1274.03     1165.08     30.83 o 
   6   4   5     2163.28     2182.17     35.07 o 
   7   4   5      133.87      127.23      6.99 o 
   8   4   5     1359.06     1368.88     28.35 o 
   9   4   5        0.06        2.87      6.60 o 
  10   4   5      253.67      233.66     12.77 o 
  11   4   5       33.81       17.47      6.53 o 
  12   4   5      170.80      176.78     11.71 o 
  13   4   5       31.42       39.79     16.97 o 
 -15   5   5       64.30       78.86      7.74 o 
 -14   5   5      120.75      117.70      7.41 o 
 -13   5   5        5.15        1.35      4.72 o 
 -12   5   5        4.21        6.95      4.14 o 
 -11   5   5      338.18      315.91     11.15 o 
 -10   5   5       35.61       30.27      6.79 o 
  -9   5   5      411.25      391.84     15.54 o 
  -8   5   5       53.23       49.93      3.83 o 
  -7   5   5     1255.40     1296.94     21.98 o 
  -6   5   5       65.87       49.53      3.90 o 
  -5   5   5       51.35       65.79      4.07 o 
  -4   5   5      541.65      536.97     10.73 o 
  -3   5   5     1587.84     1550.45     24.62 o 
  -2   5   5     2028.03     2029.78     31.13 o 
  -1   5   5     1054.28     1097.59     18.21 o 
   0   5   5     5563.31     5883.23     84.20 o 
   1   5   5       10.42       19.48      2.74 o 
   2   5   5     4885.27     5232.36    107.12 o 
   3   5   5     1997.00     1833.27     52.01 o 
   4   5   5     2136.12     2015.32     36.94 o 
   5   5   5        4.79        1.22      3.81 o 
   6   5   5     1626.70     1676.84     32.50 o 
   7   5   5       76.58       85.45      5.82 o 
   8   5   5     3611.83     3663.15     56.79 o 
   9   5   5      806.01      779.26     17.20 o 
  10   5   5       19.05       19.29      5.37 o 
  11   5   5        7.42       -0.77      6.31 o 
  12   5   5      126.33      125.23     10.68 o 
  13   5   5       18.38       32.74      8.10 o 
 -15   6   5       91.98       90.14      8.18 o 
 -14   6   5       37.34       39.08      5.90 o 
 -13   6   5       42.36       52.98     12.04 o 
 -12   6   5       98.59       83.44      5.19 o 
 -11   6   5       19.31       22.67      3.93 o 
 -10   6   5      129.15       76.26     11.14 o 
  -9   6   5        3.74        3.22      4.42 o 
  -8   6   5      355.75      301.29     10.19 o 
  -7   6   5      210.81      166.95      6.87 o 
  -6   6   5      442.27      453.50     10.34 o 
  -5   6   5       98.68       81.48      4.56 o 
  -4   6   5       44.42       46.35      3.86 o 
  -3   6   5       78.74       68.31      4.73 o 
  -2   6   5     2124.40     2150.74     33.30 o 
  -1   6   5     1942.53     1988.72     31.02 o 
   0   6   5      434.78      364.47      9.65 o 
   1   6   5      977.75      973.79     19.69 o 
   2   6   5      938.83      852.16     13.69 o 
   3   6   5       14.96        9.89      2.43 o 
   4   6   5       19.92       15.25      3.45 o 
   5   6   5       28.41       33.29      5.56 o 
   6   6   5      475.07      424.51     26.93 o 
   7   6   5       13.87       11.71      6.77 o 
   8   6   5        0.84       -6.22      4.15 o 
   9   6   5      819.27      823.40     18.15 o 
  10   6   5        0.10        5.75      4.47 o 
  11   6   5       16.90       30.29      6.15 o 
  12   6   5       48.46       26.74      8.13 o 
 -14   7   5        1.77        8.20      6.25 o 
 -13   7   5       63.42       71.00      5.98 o 
 -12   7   5       15.10       -2.09      3.86 o 
 -11   7   5      263.22      248.83      7.72 o 
 -10   7   5      369.70      345.08     12.00 o 
  -9   7   5      217.34      196.79      8.69 o 
  -8   7   5       49.12       31.21      4.51 o 
  -7   7   5     1476.58     1362.80     35.70 o 
  -6   7   5       34.75       23.58      4.07 o 
  -5   7   5        2.79       -2.40      3.60 o 
  -4   7   5        5.23        2.67      3.65 o 
  -3   7   5       34.28       41.13      4.00 o 
  -2   7   5       44.11       38.29      3.73 o 
  -1   7   5      418.12      402.43     11.85 o 
   0   7   5     1007.45     1010.77     20.86 o 
   1   7   5      497.54      467.05      8.98 o 
   2   7   5        4.86        3.72      2.58 o 
   3   7   5      438.66      433.76     10.37 o 
   4   7   5     2247.23     2169.71     35.12 o 
   5   7   5       75.14       67.99      5.16 o 
   6   7   5      279.77      269.17     13.13 o 
   7   7   5      821.40      759.40     24.04 o 
   8   7   5      393.40      418.99     17.24 o 
   9   7   5      162.79      142.43      7.65 o 
  10   7   5        2.24        4.21      4.67 o 
  11   7   5      165.00      152.65      9.40 o 
 -13   8   5        1.06       -5.24      4.29 o 
 -12   8   5        1.05       11.49      4.42 o 
 -11   8   5        1.03       -2.60      5.32 o 
 -10   8   5       27.78       34.83      6.05 o 
  -9   8   5      159.72      139.88      8.09 o 
  -8   8   5       53.41       33.90      4.78 o 
  -7   8   5       42.76       54.64      5.08 o 
  -6   8   5        7.02        6.84      4.00 o 
  -5   8   5      214.74      217.73      7.66 o 
  -4   8   5      122.87      135.52      8.41 o 
  -3   8   5       15.59        1.69      3.76 o 
  -2   8   5      450.60      464.39     10.76 o 
  -1   8   5     1308.72     1299.23     26.25 o 
   0   8   5      570.61      574.17     20.45 o 
   1   8   5      174.12      146.73      6.02 o 
   2   8   5        2.37       -2.99      2.79 o 
   3   8   5        3.58       -3.69      3.54 o 
   4   8   5      248.47      213.03      9.47 o 
   5   8   5       62.28       53.84      6.34 o 
   6   8   5        0.62        1.86      6.15 o 
   7   8   5      180.35      197.64     11.94 o 
   8   8   5      119.06      110.85     20.47 o 
   9   8   5        3.67        2.90      4.82 o 
  10   8   5       15.17       13.31      4.92 o 
 -12   9   5       27.90       11.49      4.71 o 
 -11   9   5      375.16      465.57     15.45 o 
 -10   9   5      158.01      130.18      8.58 o 
  -9   9   5        9.57        6.87      4.62 o 
  -8   9   5      169.81      175.17      7.58 o 
  -7   9   5      312.31      339.88     13.70 o 
  -6   9   5      119.75      129.27      6.51 o 
  -5   9   5      740.10      707.86     39.98 o 
  -4   9   5      540.23      511.56     20.64 o 
  -3   9   5        6.01        2.02      4.16 o 
  -2   9   5       53.38       55.04      4.84 o 
  -1   9   5     1121.32     1126.63     32.77 o 
   0   9   5       89.70       94.19      6.58 o 
   1   9   5        7.35        0.58      3.53 o 
   2   9   5      858.45      903.96     21.44 o 
   3   9   5       13.01       10.65      4.93 o 
   4   9   5      251.52      242.47     10.45 o 
   5   9   5       39.57       34.27      5.86 o 
   6   9   5      297.34      311.22     18.08 o 
   7   9   5      278.23      306.94     15.32 o 
   8   9   5      315.03      310.58     30.65 o 
   9   9   5      482.51      526.71     21.63 o 
 -10  10   5       21.67       11.01      6.04 o 
  -9  10   5      160.04      142.47      7.93 o 
  -8  10   5      151.12      158.50      7.71 o 
  -7  10   5      245.87      263.33     11.52 o 
  -6  10   5       78.06       56.56      5.42 o 
  -5  10   5      222.68      242.05      8.72 o 
  -4  10   5      146.87      156.54      8.00 o 
  -3  10   5        5.02        8.07      4.44 o 
  -2  10   5       12.92        4.09      4.67 o 
  -1  10   5      123.54      124.14      7.58 o 
   0  10   5      121.58      122.21      7.45 o 
   1  10   5       41.86       24.20      7.03 o 
   2  10   5      136.71      133.29      8.14 o 
   3  10   5        4.43        4.59      4.05 o 
   4  10   5        8.85        9.57      5.40 o 
   5  10   5        4.08        6.69      5.24 o 
   6  10   5      389.81      436.52     15.87 o 
   7  10   5        0.25        6.09      9.09 o 
   8  10   5       12.89        6.47      8.02 o 
  -9  11   5        0.39       -2.32      5.11 o 
  -8  11   5        7.13       15.90      5.09 o 
  -7  11   5       41.14       42.24      5.74 o 
  -6  11   5       87.67       71.59      6.15 o 
  -5  11   5       52.57       49.76      5.58 o 
  -4  11   5      103.04      138.62      7.19 o 
  -3  11   5      327.73      340.93     12.36 o 
  -2  11   5      259.86      256.96     10.63 o 
  -1  11   5      135.63      156.11     11.19 o 
   0  11   5       12.68        6.06      6.79 o 
   1  11   5       64.69       64.60      8.89 o 
   2  11   5       93.85       99.24     10.04 o 
   3  11   5      399.52      394.51     18.96 o 
   4  11   5      238.96      260.97     14.21 o 
   5  11   5      118.04      116.35      8.87 o 
   6  11   5        2.75        6.03      6.03 o 
  -6  12   5       11.52       11.13      5.46 o 
  -5  12   5        1.19       -8.17      5.82 o 
  -4  12   5        9.55        1.65      9.47 o 
  -3  12   5       32.65       35.48      8.44 o 
  -2  12   5        9.47        4.00      7.40 o 
  -1  12   5       83.48       81.37     10.50 o 
   0  12   5       28.93       39.53      8.68 o 
   1  12   5       18.50       26.68      8.29 o 
   2  12   5      108.88      107.86     10.97 o 
   3  12   5       33.89       61.09      9.27 o 
 -17   0   6       48.39       75.84      9.02 o 
 -16   0   6      711.10      799.33     19.98 o 
 -15   0   6      246.63      288.06     13.38 o 
 -14   0   6       37.88       22.55     10.13 o 
 -13   0   6     2393.39     2554.72     57.38 o 
 -12   0   6        4.05        6.02      4.54 o 
 -11   0   6     1103.53     1149.32     22.95 o 
 -10   0   6        9.52       10.35      4.40 o 
  -9   0   6     2643.54     2685.94     46.52 o 
  -8   0   6     2539.65     2337.59     40.53 o 
  -7   0   6     1128.98     1236.84     22.52 o 
  -6   0   6     3230.87     3258.52     54.52 o 
  -5   0   6       23.62       17.83      2.28 o 
  -4   0   6       34.69       31.66      4.59 o 
  -3   0   6      103.14       58.12      5.30 o 
  -2   0   6    34905.69    32898.23    621.83 o 
  -1   0   6    47880.88    45555.27   1604.71 o 
   0   0   6     9351.51     9453.49    261.16 o 
   1   0   6       21.59       20.87      3.79 o 
   2   0   6        1.90       14.15      4.26 o 
   3   0   6      823.29      764.51     26.41 o 
   4   0   6      726.36     1259.80     41.03 o 
   5   0   6     5905.04     5816.45    166.60 o 
   6   0   6       85.05       93.52      9.28 o 
   7   0   6      160.93      154.91     12.12 o 
   8   0   6     2380.82     2051.57     66.69 o 
   9   0   6       63.50       43.92      9.47 o 
  10   0   6      273.87      256.24     17.89 o 
  11   0   6        5.08       26.13      9.75 o 
  12   0   6      924.07      904.93     39.09 o 
  13   0   6      158.37      198.12     17.99 o 
 -17   1   6        5.73       10.92      6.81 o 
 -16   1   6        1.49       -0.28      5.64 o 
 -15   1   6       41.87       33.29      6.75 o 
 -14   1   6      198.12      193.54     13.29 o 
 -13   1   6      780.09      733.99     18.15 o 
 -12   1   6       24.42       13.11      2.95 o 
 -11   1   6      935.47      900.10     22.81 o 
 -10   1   6        9.73        9.16      2.53 o 
  -9   1   6      248.18      245.89      5.24 o 
  -8   1   6     2207.88     2301.86     28.24 o 
  -7   1   6     2002.21     2117.93     25.91 o 
  -6   1   6     3716.47     4242.50     54.18 o 
  -5   1   6     1727.66     1569.65     20.99 o 
  -4   1   6     5285.36     5704.30     92.74 o 
  -3   1   6     1357.49     1508.17     26.05 o 
  -2   1   6       68.83       80.82      2.52 o 
  -1   1   6      810.02      950.03     23.19 o 
   0   1   6     4027.85     4144.01     83.47 o 
   1   1   6     2142.95     2159.08     36.54 o 
   2   1   6     3113.87     2936.65     49.31 o 
   3   1   6     2064.42     2411.15     50.85 o 
   4   1   6      502.03      522.54     14.69 o 
   5   1   6       22.43       24.88      4.33 o 
   6   1   6      384.33      382.96     12.95 o 
   7   1   6      149.17      164.72      8.77 o 
   8   1   6      725.42      614.66     19.13 o 
   9   1   6      969.02      868.72     24.85 o 
  10   1   6      461.49      374.90     15.26 o 
  11   1   6      103.00       76.08     14.86 o 
  12   1   6      129.54      106.50     10.46 o 
  13   1   6       55.30       69.46      9.05 o 
 -16   2   6        2.72        0.03      5.61 o 
 -15   2   6      553.64      608.30     16.81 o 
 -14   2   6       22.58        9.76      4.00 o 
 -13   2   6       51.39       53.42      4.18 o 
 -12   2   6      115.71      126.27      4.59 o 
 -11   2   6      556.44      531.14     10.03 o 
 -10   2   6      108.05      125.08      4.33 o 
  -9   2   6        1.98       -0.13      2.15 o 
  -8   2   6      525.61      487.15      8.50 o 
  -7   2   6      192.90      223.20      4.92 o 
  -6   2   6       15.86        8.86      1.69 o 
  -5   2   6       14.63       26.27      2.89 o 
  -4   2   6        4.73       10.23      2.60 o 
  -3   2   6      788.05      836.14     13.26 o 
  -2   2   6     1190.32     1048.23     30.61 o 
  -1   2   6     1607.75     1603.64     33.93 o 
   0   2   6     1416.32     1462.08     25.86 o 
   1   2   6     1434.91     1549.91     33.76 o 
   2   2   6      551.92      601.03     21.58 o 
   3   2   6     3759.92     3778.53     63.35 o 
   4   2   6      380.67      373.53      9.82 o 
   5   2   6     7112.50     7534.04    123.53 o 
   6   2   6        0.14        5.14      4.75 o 
   7   2   6      359.83      352.46     13.41 o 
   8   2   6       91.45       84.67     12.05 o 
   9   2   6        7.37        7.11      6.51 o 
  10   2   6      854.41      834.35     25.05 o 
  11   2   6       53.32       68.78      8.44 o 
  12   2   6      185.65      135.62     14.15 o 
  13   2   6        4.90       12.62      6.42 o 
 -16   3   6       62.62       65.69      7.27 o 
 -15   3   6       41.15       37.57      6.78 o 
 -14   3   6        5.99        6.86      4.45 o 
 -13   3   6      393.66      380.79     27.59 o 
 -12   3   6      687.52      639.13     12.03 o 
 -11   3   6        2.85        3.68      2.67 o 
 -10   3   6       72.05       61.14      3.85 o 
  -9   3   6       22.44       14.41      2.47 o 
  -8   3   6      207.14      240.30      4.99 o 
  -7   3   6        2.29        6.31      1.83 o 
  -6   3   6     1282.54     1443.68     26.14 o 
  -5   3   6      185.16      180.28      5.08 o 
  -4   3   6      222.74      226.98      5.49 o 
  -3   3   6      104.27      100.15      3.42 o 
  -2   3   6     1207.62     1219.76     22.03 o 
  -1   3   6      151.33      183.14      5.64 o 
   0   3   6     4484.20     5141.89     84.55 o 
   1   3   6      285.95      330.47      8.50 o 
   2   3   6     1163.82     1140.23     26.50 o 
   3   3   6        2.55        2.41      4.92 o 
   4   3   6      560.98      576.25     13.53 o 
   5   3   6       77.90       62.98      4.82 o 
   6   3   6       10.09        5.48      4.19 o 
   7   3   6      288.42      323.70     10.74 o 
   8   3   6      186.57      171.23     16.38 o 
   9   3   6      176.94      193.54     11.18 o 
  10   3   6       14.95       17.27      8.50 o 
  11   3   6       23.79       25.33      6.72 o 
  12   3   6        2.94        8.81      6.20 o 
  13   3   6       37.39       43.71      8.13 o 
 -16   4   6       44.49       38.48      7.63 o 
 -15   4   6       78.46       97.18      7.84 o 
 -14   4   6       24.51       24.65      4.81 o 
 -13   4   6      415.45      435.95     11.61 o 
 -12   4   6     1327.56     1306.49     23.55 o 
 -11   4   6      927.55      894.97     17.21 o 
 -10   4   6        2.05        2.55      2.57 o 
  -9   4   6      685.98      631.48     10.06 o 
  -8   4   6      108.63      136.55      3.59 o 
  -7   4   6      366.62      353.77      7.67 o 
  -6   4   6     2164.91     2342.14     31.46 o 
  -5   4   6     5860.82     6215.35     79.07 o 
  -4   4   6     1833.71     1885.27     25.60 o 
  -3   4   6     1894.01     2017.33     30.68 o 
  -2   4   6      143.47      135.74      4.50 o 
  -1   4   6     3250.60     3423.62     57.64 o 
   0   4   6     3090.85     3213.93     54.55 o 
   1   4   6      178.99      196.81      6.54 o 
   2   4   6        0.57        3.20      6.44 o 
   3   4   6     1321.00     1299.09     30.39 o 
   4   4   6     2049.85     2111.42     46.75 o 
   5   4   6      243.24      262.77      9.02 o 
   6   4   6      122.36      111.08      9.78 o 
   7   4   6      636.26      657.28     16.57 o 
   8   4   6     1056.07     1006.79     28.16 o 
   9   4   6      349.35      331.04     14.73 o 
  10   4   6      352.23      325.57     19.59 o 
  11   4   6       11.45       13.10      6.88 o 
  12   4   6       16.04       10.61      7.18 o 
  13   4   6       92.04       68.53      9.35 o 
 -15   5   6        0.01       -0.95      5.93 o 
 -14   5   6        0.12       -8.42      5.61 o 
 -13   5   6      150.32      148.39     10.68 o 
 -12   5   6       69.22       67.50      5.71 o 
 -11   5   6      347.32      360.73      8.72 o 
 -10   5   6       40.69       31.44      3.74 o 
  -9   5   6      377.78      380.05     20.41 o 
  -8   5   6        0.08       -0.01      3.62 o 
  -7   5   6       11.95        5.87      4.79 o 
  -6   5   6       48.95       64.55      5.21 o 
  -5   5   6      768.84      822.60     14.98 o 
  -4   5   6     2750.76     2843.68     37.78 o 
  -3   5   6      796.77      824.25     14.69 o 
  -2   5   6       57.27       72.85      4.56 o 
  -1   5   6      168.58      127.99      4.68 o 
   0   5   6       10.95       14.59      2.90 o 
   1   5   6      195.89      233.77      7.60 o 
   2   5   6     1043.71     1069.55     27.50 o 
   3   5   6       13.10       22.81      6.94 o 
   4   5   6      568.22      666.06     27.07 o 
   5   5   6        0.58       -0.71      4.15 o 
   6   5   6      626.47      564.09     47.52 o 
   7   5   6     1071.53      987.86     22.51 o 
   8   5   6     1970.10     2041.94     39.75 o 
   9   5   6     2053.13     2047.65     40.40 o 
  10   5   6        3.31        7.13      6.49 o 
  11   5   6       52.10       71.14      8.49 o 
  12   5   6       31.04       54.23      8.63 o 
 -15   6   6       46.17       46.14      7.08 o 
 -14   6   6        5.32        9.71      5.97 o 
 -13   6   6        0.04       -5.10      4.24 o 
 -12   6   6      117.04      139.05     12.17 o 
 -11   6   6      352.06      316.91      8.42 o 
 -10   6   6        0.00       -5.16      3.44 o 
  -9   6   6      560.05      552.46     14.73 o 
  -8   6   6      964.75      917.71     38.54 o 
  -7   6   6      571.61      488.13     11.09 o 
  -6   6   6      153.07      135.35      5.57 o 
  -5   6   6       13.17       18.57      4.72 o 
  -4   6   6      105.37      108.85      4.97 o 
  -3   6   6      798.54      765.35     14.31 o 
  -2   6   6     1173.04     1133.70     19.35 o 
  -1   6   6     4018.22     4047.43     59.63 o 
   0   6   6     2413.05     2376.79     36.55 o 
   1   6   6        7.26        4.28      2.62 o 
   2   6   6       38.03       40.10      3.97 o 
   3   6   6      509.79      489.33     10.41 o 
   4   6   6     1879.05     1849.46     35.17 o 
   5   6   6     2104.95     2017.09     46.13 o 
   6   6   6      134.24      149.64      9.29 o 
   7   6   6      332.53      327.93     10.55 o 
   8   6   6      555.86      516.96     12.89 o 
   9   6   6       14.76       14.62      5.24 o 
  10   6   6       10.58        6.57      5.56 o 
  11   6   6       12.91       17.88      7.08 o 
  12   6   6      355.43      374.16     17.57 o 
 -14   7   6        4.92       10.51      6.08 o 
 -13   7   6       40.34       38.51      6.54 o 
 -12   7   6       16.53       13.75      3.48 o 
 -11   7   6      537.94      530.18     15.49 o 
 -10   7   6        0.06       -2.21      4.92 o 
  -9   7   6       41.03       42.05      7.48 o 
  -8   7   6        2.62        0.79      3.86 o 
  -7   7   6        4.29       11.80      4.03 o 
  -6   7   6       33.90       33.28      4.42 o 
  -5   7   6     1411.03     1356.85     23.44 o 
  -4   7   6      932.92      936.48     17.33 o 
  -3   7   6       47.01       46.88      4.10 o 
  -2   7   6      314.45      318.47      8.26 o 
  -1   7   6      170.21      141.04      5.50 o 
   0   7   6      945.79      874.62     33.03 o 
   1   7   6      117.00       87.87      5.28 o 
   2   7   6     2360.36     2469.03     44.92 o 
   3   7   6       40.03       34.03      4.90 o 
   4   7   6       64.01       56.71      5.41 o 
   5   7   6     1389.68     1393.14     34.20 o 
   6   7   6      143.89      109.90     12.87 o 
   7   7   6       21.51       20.97      9.70 o 
   8   7   6       54.68       48.64      8.05 o 
   9   7   6      170.31      187.73      9.67 o 
  10   7   6        3.59        9.03      5.61 o 
  11   7   6        5.42       16.19      6.21 o 
 -13   8   6        4.00        8.53      6.21 o 
 -12   8   6       47.86       33.98      6.15 o 
 -11   8   6      281.45      292.76     15.84 o 
 -10   8   6      156.55      157.59      8.54 o 
  -9   8   6      103.78       79.35      6.61 o 
  -8   8   6      119.12      144.95      6.81 o 
  -7   8   6       81.16       91.20      5.75 o 
  -6   8   6      212.31      227.84     13.11 o 
  -5   8   6      805.84      764.19     15.60 o 
  -4   8   6      160.13      174.58      8.48 o 
  -3   8   6     1001.20      928.14     26.12 o 
  -2   8   6      131.73      122.72      6.55 o 
  -1   8   6      159.07      159.83      6.19 o 
   0   8   6      304.24      301.21      9.68 o 
   1   8   6      103.93       90.64      6.02 o 
   2   8   6        6.02       -2.76      4.07 o 
   3   8   6     1368.73     1426.45     29.05 o 
   4   8   6      671.90      650.27     16.57 o 
   5   8   6      628.08      629.90     35.54 o 
   6   8   6      139.89      141.80     14.81 o 
   7   8   6       92.40      118.37     14.48 o 
   8   8   6        9.18       17.18      9.99 o 
   9   8   6        3.40       -2.89      5.52 o 
  10   8   6       38.79       25.50      6.50 o 
 -12   9   6        0.02        4.07      5.83 o 
 -11   9   6       95.73       84.58      8.03 o 
 -10   9   6       43.54       49.36     10.21 o 
  -9   9   6       21.97       20.64      5.33 o 
  -8   9   6       36.52       32.55      4.90 o 
  -7   9   6       37.61       51.93      5.36 o 
  -6   9   6       25.01       19.69      4.62 o 
  -5   9   6       67.09       84.40      7.24 o 
  -4   9   6        5.89        9.56      4.55 o 
  -3   9   6     1188.52     1188.14     21.93 o 
  -2   9   6      772.75      768.16     24.22 o 
  -1   9   6      371.25      336.07     10.90 o 
   0   9   6      202.14      212.58      8.91 o 
   1   9   6       11.39        5.01      4.52 o 
   2   9   6      200.25      233.42     10.43 o 
   3   9   6        0.06       -8.14      6.04 o 
   4   9   6      320.95      288.99     14.32 o 
   5   9   6       23.87       28.84      7.57 o 
   6   9   6       42.39       58.31     11.93 o 
   7   9   6       26.66       26.17     10.70 o 
   8   9   6      275.40      253.12     20.54 o 
   9   9   6      206.55      211.66     11.21 o 
 -10  10   6        6.21        5.11      7.31 o 
  -9  10   6      206.34      197.35      8.62 o 
  -8  10   6       17.79        1.86      4.60 o 
  -7  10   6       16.20       23.16      4.86 o 
  -6  10   6        6.80        8.78      4.48 o 
  -5  10   6      500.98      545.60     13.39 o 
  -4  10   6        0.85        2.58      5.65 o 
  -3  10   6      149.51      161.39      7.02 o 
  -2  10   6        2.03       -1.33      4.64 o 
  -1  10   6      120.53      115.64      9.31 o 
   0  10   6        0.80        0.84      4.71 o 
   1  10   6       92.75       89.49     14.93 o 
   2  10   6        9.19       -8.23      5.49 o 
   3  10   6      340.36      317.95     15.80 o 
   4  10   6      611.92      650.60     23.34 o 
   5  10   6       20.83       28.35      7.92 o 
   6  10   6        5.70       10.13     10.13 o 
   7  10   6       40.57       45.48     12.16 o 
  -8  11   6       56.31       52.94      6.00 o 
  -7  11   6        3.79       10.90      4.97 o 
  -6  11   6        1.16        0.01      4.60 o 
  -5  11   6       61.72       48.21      6.26 o 
  -4  11   6       19.39       23.63      4.96 o 
  -3  11   6       63.46       75.33      6.96 o 
  -2  11   6       25.08        9.99      4.33 o 
  -1  11   6        4.36       -0.03      6.85 o 
   0  11   6       39.97       39.91      9.35 o 
   1  11   6       53.93       52.33      8.65 o 
   2  11   6      290.67      288.65     15.46 o 
   3  11   6      147.78      154.28     23.52 o 
   4  11   6       44.88       49.12      9.03 o 
   5  11   6        4.13       11.98      7.64 o 
  -5  12   6      100.47       93.59      8.45 o 
  -4  12   6      280.48      294.72     12.52 o 
  -3  12   6       67.44       42.59      8.73 o 
  -2  12   6       79.55       76.34     10.29 o 
  -1  12   6      402.00      382.83     32.78 o 
   0  12   6      350.90      379.68     18.30 o 
   1  12   6      206.38      214.66     14.27 o 
   2  12   6        1.53       -4.59      8.00 o 
 -17   1   7       35.13       37.58      8.57 o 
 -16   1   7       24.76       24.87      7.92 o 
 -15   1   7      191.59      199.33      7.90 o 
 -14   1   7       88.35       72.95      4.48 o 
 -13   1   7      531.78      556.66     10.59 o 
 -12   1   7      262.14      251.99      6.12 o 
 -11   1   7        6.84        7.05      2.65 o 
 -10   1   7       73.20       64.63      3.24 o 
  -9   1   7      451.42      380.26      6.95 o 
  -8   1   7      459.06      483.29      7.67 o 
  -7   1   7      136.44      177.24      4.08 o 
  -6   1   7     1396.54     1451.91     19.79 o 
  -5   1   7     7411.49     8064.58    130.59 o 
  -4   1   7     9468.32    10150.02    163.70 o 
  -3   1   7     2058.04     2322.43     39.36 o 
  -2   1   7        9.87        8.55      1.79 o 
  -1   1   7      650.38      620.47     14.93 o 
   0   1   7    10911.71    11296.65    156.81 o 
   1   1   7     1973.30     1929.97     33.21 o 
   2   1   7       36.97       34.34      6.69 o 
   3   1   7      176.71      181.17      7.51 o 
   4   1   7     1967.91     1956.51     43.12 o 
   5   1   7      104.13       71.15      5.79 o 
   6   1   7     1863.28     1995.70     45.26 o 
   7   1   7      146.57      123.52      8.38 o 
   8   1   7      771.15      716.95     26.67 o 
   9   1   7        1.74       -5.99      5.75 o 
  10   1   7       29.19       19.51      6.89 o 
  11   1   7      482.06      471.24     21.53 o 
  12   1   7        2.46        2.17      6.58 o 
  13   1   7      100.57      101.62      9.98 o 
 -16   2   7        0.45       -9.62      6.59 o 
 -15   2   7       51.19       37.00     11.67 o 
 -14   2   7      207.73      205.54      9.86 o 
 -13   2   7        0.47       -1.75      3.72 o 
 -12   2   7        0.36        2.04      2.93 o 
 -11   2   7       70.18       64.76      3.43 o 
 -10   2   7       52.69       45.67      3.35 o 
  -9   2   7       12.22        9.93      2.85 o 
  -8   2   7      581.03      583.43      9.68 o 
  -7   2   7      145.48      114.47      3.51 o 
  -6   2   7     1534.99     1475.69     20.25 o 
  -5   2   7      738.84      769.59     10.17 o 
  -4   2   7     1215.24     1234.78     18.83 o 
  -3   2   7        0.76       -1.58      2.06 o 
  -2   2   7       13.48       18.56      3.41 o 
  -1   2   7      501.22      336.52      9.55 o 
   0   2   7      864.11      975.83     22.59 o 
   1   2   7        4.38        0.02      4.14 o 
   2   2   7      918.87      892.29     17.69 o 
   3   2   7     2613.47     2769.34     47.76 o 
   4   2   7      232.42      234.99      9.87 o 
   5   2   7       43.86       30.71      5.37 o 
   6   2   7       62.02       55.79      6.71 o 
   7   2   7        1.16        0.20      5.56 o 
   8   2   7      259.05      237.36     11.76 o 
   9   2   7      353.11      292.73     13.30 o 
  10   2   7      112.85      108.26     14.15 o 
  11   2   7       70.42       52.35      8.28 o 
  12   2   7       32.76       28.35     15.41 o 
  13   2   7        3.38       -0.28      6.95 o 
 -16   3   7      276.54      293.01     11.88 o 
 -15   3   7       31.26       27.28      6.08 o 
 -14   3   7       27.50       29.80      5.87 o 
 -13   3   7        1.20       -0.21      4.19 o 
 -12   3   7      679.14      683.60     13.98 o 
 -11   3   7        8.80        7.87      2.81 o 
 -10   3   7     2398.46     2528.14     34.60 o 
  -9   3   7     1565.08     1461.07     28.92 o 
  -8   3   7       38.75       41.60      3.02 o 
  -7   3   7      350.95      363.91      6.16 o 
  -6   3   7     1913.57     1909.50     29.25 o 
  -5   3   7     3287.46     3625.95     46.95 o 
  -4   3   7       51.67       58.81      3.27 o 
  -3   3   7     3450.52     3679.76     61.05 o 
  -2   3   7     2382.61     2669.38     55.34 o 
  -1   3   7      173.05      106.84      4.41 o 
   0   3   7      598.74      767.21     15.52 o 
   1   3   7     1001.26      930.54     22.42 o 
   2   3   7       31.59       36.86      5.37 o 
   3   3   7     5550.01     5476.39    156.75 o 
   4   3   7        3.00        2.87      4.35 o 
   5   3   7     2392.05     2398.98     43.34 o 
   6   3   7      374.53      405.16     11.94 o 
   7   3   7     1044.83      986.61     76.22 o 
   8   3   7        2.46       -7.43      5.65 o 
   9   3   7      360.30      334.40     22.36 o 
  10   3   7     1627.65     1703.86     49.98 o 
  11   3   7      188.03      191.64     22.22 o 
  12   3   7        2.47       -5.82      6.61 o 
 -16   4   7        8.48        3.97      5.85 o 
 -15   4   7      129.20      119.46      8.35 o 
 -14   4   7       56.72       67.89      8.69 o 
 -13   4   7     2304.13     2394.06     45.64 o 
 -12   4   7       35.73       27.24      4.66 o 
 -11   4   7       67.64       63.48      5.04 o 
 -10   4   7       74.67       60.90      5.05 o 
  -9   4   7        2.45        0.45      2.40 o 
  -8   4   7      619.32      605.82     10.18 o 
  -7   4   7      384.15      391.30      9.41 o 
  -6   4   7     2902.23     2795.98     41.46 o 
  -5   4   7     3202.13     3228.40     86.88 o 
  -4   4   7     3850.57     4204.66     54.37 o 
  -3   4   7      345.92      309.83      7.90 o 
  -2   4   7      607.41      637.25     11.78 o 
  -1   4   7      879.07      767.79     16.79 o 
   0   4   7     4117.64     4528.00     75.66 o 
   1   4   7      324.77      367.16      9.67 o 
   2   4   7     1127.19     1007.92     24.71 o 
   3   4   7     2069.95     2118.39     46.80 o 
   4   4   7     1148.31     1113.22     27.63 o 
   5   4   7      116.06      115.93      6.79 o 
   6   4   7      718.38      695.97     40.56 o 
   7   4   7        1.65       -7.40      4.93 o 
   8   4   7      635.56      609.20     16.40 o 
   9   4   7       51.24       60.13     13.18 o 
  10   4   7       19.20       19.12      6.79 o 
  11   4   7       13.37       11.03      8.24 o 
  12   4   7        6.25        0.33      6.95 o 
 -15   5   7      261.58      266.28     11.71 o 
 -14   5   7      101.85       92.17      7.79 o 
 -13   5   7      718.55      737.68     19.08 o 
 -12   5   7       62.78       64.65      6.65 o 
 -11   5   7        1.95       -3.63      3.45 o 
 -10   5   7      294.50      286.94      7.30 o 
  -9   5   7     1187.51     1200.46     16.85 o 
  -8   5   7      915.36      868.50     25.44 o 
  -7   5   7      957.84      992.32     17.74 o 
  -6   5   7       71.48       62.16      4.13 o 
  -5   5   7     6201.35     6252.16     80.00 o 
  -4   5   7     2640.56     2682.05     35.97 o 
  -3   5   7     4347.26     4298.85     62.76 o 
  -2   5   7     3321.49     3490.92     51.62 o 
  -1   5   7      264.45      249.19      6.67 o 
   0   5   7     1165.69     1049.61     21.06 o 
   1   5   7      143.69      103.82      5.53 o 
   2   5   7       34.69       14.41      4.75 o 
   3   5   7     1136.51     1110.94     27.49 o 
   4   5   7      264.97      250.33     10.49 o 
   5   5   7      519.04      479.43     62.14 o 
   6   5   7     1428.32     1357.48     28.33 o 
   7   5   7      255.05      230.38      9.84 o 
   8   5   7       21.18       22.57      5.73 o 
   9   5   7      158.07      120.91     13.94 o 
  10   5   7      233.74      257.62     13.65 o 
  11   5   7      693.06      687.36     23.86 o 
  12   5   7       31.44       27.24      8.12 o 
 -15   6   7       10.08        7.07      6.14 o 
 -14   6   7       87.84       86.19      7.87 o 
 -13   6   7        2.91       -2.86      6.27 o 
 -12   6   7       59.14       64.37      6.71 o 
 -11   6   7       37.35       37.24      4.42 o 
 -10   6   7        0.88       -2.02      3.41 o 
  -9   6   7      106.41      121.72      7.27 o 
  -8   6   7        5.97        2.67      4.71 o 
  -7   6   7        3.70       -5.87      4.80 o 
  -6   6   7      878.56      794.17     15.27 o 
  -5   6   7     1461.45     1482.25     24.66 o 
  -4   6   7       10.67        6.09      5.23 o 
  -3   6   7      174.38      173.69      5.89 o 
  -2   6   7      221.64      209.50      6.33 o 
  -1   6   7       25.47       34.64      3.53 o 
   0   6   7       77.77       66.15      4.06 o 
   1   6   7       41.11       47.88      3.66 o 
   2   6   7       18.91       16.36      3.07 o 
   3   6   7     1958.87     1882.26     44.29 o 
   4   6   7        5.71       -3.00      4.47 o 
   5   6   7      391.89      301.09     39.80 o 
   6   6   7      789.70      732.01     21.62 o 
   7   6   7        6.91        9.64      4.56 o 
   8   6   7      480.20      457.08     12.16 o 
   9   6   7        7.46       14.55      5.56 o 
  10   6   7        1.38        8.23      6.06 o 
  11   6   7        8.37       10.11      7.41 o 
 -14   7   7       79.09       76.52      7.94 o 
 -13   7   7        8.76        6.23      5.59 o 
 -12   7   7       36.72       48.50      6.69 o 
 -11   7   7       79.20       63.56      6.79 o 
 -10   7   7      364.95      342.56     11.92 o 
  -9   7   7      665.92      687.17     17.49 o 
  -8   7   7       34.54       38.94      5.14 o 
  -7   7   7        0.55       -6.15      4.47 o 
  -6   7   7      118.95       92.42      5.40 o 
  -5   7   7      624.28      599.19     12.92 o 
  -4   7   7      169.75      147.99      6.24 o 
  -3   7   7     1255.44     1208.30     21.14 o 
  -2   7   7       41.33       34.71      4.08 o 
  -1   7   7     1566.37     1541.25     25.64 o 
   0   7   7      167.18      150.73      5.57 o 
   1   7   7      452.57      381.00     21.72 o 
   2   7   7      320.89      288.10     12.67 o 
   3   7   7      427.06      431.75     12.58 o 
   4   7   7        0.30       -1.46      4.81 o 
   5   7   7      329.64      309.44     13.13 o 
   6   7   7      574.41      564.07     18.49 o 
   7   7   7      282.16      246.06     18.32 o 
   8   7   7       32.78       33.74      6.18 o 
   9   7   7        3.93       12.18      5.76 o 
  10   7   7      461.55      446.70     15.17 o 
 -13   8   7        0.58        1.42      5.94 o 
 -12   8   7        1.40       -1.74      5.32 o 
 -11   8   7      136.10      146.85      8.96 o 
 -10   8   7        5.22        3.75      5.13 o 
  -9   8   7       17.14       16.85      5.63 o 
  -8   8   7        7.85       14.90      5.30 o 
  -7   8   7        5.99       -3.21      3.95 o 
  -6   8   7       70.07       72.57      5.27 o 
  -5   8   7       71.24       51.93      5.03 o 
  -4   8   7       52.29       28.25      4.49 o 
  -3   8   7     1088.38     1081.79     19.86 o 
  -2   8   7      270.96      257.82      7.89 o 
  -1   8   7       15.44       11.35      3.94 o 
   0   8   7       27.35       36.71      4.03 o 
   1   8   7       81.13       95.40      8.34 o 
   2   8   7        4.72        8.47      7.82 o 
   3   8   7       24.67       14.58      4.60 o 
   4   8   7       60.83       58.90      5.80 o 
   5   8   7       41.67       26.88      9.80 o 
   6   8   7        0.16       -6.29      8.33 o 
   7   8   7      132.95      156.85     15.86 o 
   8   8   7        4.42       11.11      5.57 o 
   9   8   7        0.11       -1.42      7.58 o 
 -12   9   7        3.18        0.17      5.79 o 
 -11   9   7       18.13       28.45      6.61 o 
 -10   9   7      395.75      497.00     15.62 o 
  -9   9   7      200.57      201.22      8.24 o 
  -8   9   7       97.11      109.94      7.17 o 
  -7   9   7       21.20        9.13      4.41 o 
  -6   9   7       12.26       12.40      4.53 o 
  -5   9   7       22.10       15.79      5.45 o 
  -4   9   7      102.32       96.10      5.90 o 
  -3   9   7      398.53      415.64     16.39 o 
  -2   9   7      278.74      291.61      9.60 o 
  -1   9   7      958.00      984.69     22.30 o 
   0   9   7      396.66      359.05     15.38 o 
   1   9   7        2.29       10.63      5.26 o 
   2   9   7        0.96       -1.37      4.94 o 
   3   9   7      621.87      663.91     22.60 o 
   4   9   7      130.34      122.24     10.33 o 
   5   9   7      343.55      324.96     21.35 o 
   6   9   7      503.18      478.69     27.12 o 
   7   9   7      124.65      111.74     14.53 o 
   8   9   7        0.99      -11.78      9.28 o 
 -10  10   7       19.81       12.06      6.11 o 
  -9  10   7      100.67      101.05      8.09 o 
  -8  10   7       30.65       41.06      5.41 o 
  -7  10   7      103.66      110.26      6.64 o 
  -6  10   7       21.48       27.32      4.76 o 
  -5  10   7      179.06      193.46      8.07 o 
  -4  10   7      174.67      236.10      8.44 o 
  -3  10   7        4.67        3.00      4.27 o 
  -2  10   7        1.21        6.76      4.63 o 
  -1  10   7        5.21        2.62      4.01 o 
   0  10   7        0.70       -4.74      4.77 o 
   1  10   7       69.67       58.05      8.31 o 
   2  10   7        3.82        0.92     11.22 o 
   3  10   7       54.64       53.87      8.75 o 
   4  10   7       81.41      105.96     16.45 o 
   5  10   7      163.58      191.65     13.03 o 
   6  10   7      103.54       95.37     14.39 o 
   7  10   7       14.98        8.19      9.84 o 
  -8  11   7       64.02       67.02      6.27 o 
  -7  11   7       40.21       42.17      5.44 o 
  -6  11   7       39.96       52.01      5.81 o 
  -5  11   7      186.93      243.83      9.24 o 
  -4  11   7      424.62      511.40     15.78 o 
  -3  11   7      366.69      356.28     13.73 o 
  -2  11   7        0.64        4.82      4.87 o 
  -1  11   7       72.62       88.42      9.91 o 
   0  11   7       62.81       65.42      9.70 o 
   1  11   7       84.64      117.18     11.17 o 
   2  11   7       63.77       45.83      8.66 o 
   3  11   7       17.53       10.62      7.48 o 
   4  11   7      105.94      143.61     14.93 o 
  -5  12   7       18.26       10.43      6.45 o 
  -4  12   7        0.76        1.41      5.91 o 
  -3  12   7       36.73       28.14      8.33 o 
  -2  12   7       42.56       56.42     12.09 o 
  -1  12   7       15.55       19.45      7.77 o 
   0  12   7       34.70       27.68      9.25 o 
   1  12   7        1.00        7.91      8.14 o 
 -17   0   8      108.33      130.01     15.15 o 
 -16   0   8      449.64      493.08     18.23 o 
 -15   0   8        9.21        2.37      6.07 o 
 -14   0   8      188.57      187.67     10.20 o 
 -13   0   8      519.50      579.34     14.56 o 
 -12   0   8      251.80      237.14      8.42 o 
 -11   0   8        0.97       -5.23      4.03 o 
 -10   0   8     1974.31     1972.58     36.62 o 
  -9   0   8     5018.93     5015.67     83.67 o 
  -8   0   8     1456.79     1518.46     27.52 o 
  -7   0   8      194.06      173.09      5.42 o 
  -6   0   8      779.96      826.49     19.90 o 
  -5   0   8     5938.55     6640.68    189.03 o 
  -4   0   8       42.06       42.41      5.96 o 
  -3   0   8     8843.57     8844.15    174.75 o 
  -2   0   8      965.27     1034.69     22.98 o 
  -1   0   8     4752.80     5023.01    101.00 o 
   0   0   8      356.77      423.83     15.76 o 
   1   0   8      184.35      236.64     11.22 o 
   2   0   8        5.27        6.39      4.16 o 
   3   0   8        0.41       10.65      5.06 o 
   4   0   8      156.25      136.26      9.75 o 
   5   0   8     5703.86     5823.03    167.92 o 
   6   0   8      278.90      225.29     14.86 o 
   7   0   8     2855.85     2430.30     77.38 o 
   8   0   8       53.06       38.90      9.37 o 
   9   0   8      396.10      457.58     24.42 o 
  10   0   8       55.10       65.12     10.89 o 
  11   0   8       49.43       71.14     12.87 o 
  12   0   8        7.84       26.27     11.07 o 
 -17   1   8        0.71        3.90     10.44 o 
 -16   1   8       33.04       43.65      6.86 o 
 -15   1   8      320.65      331.57      9.96 o 
 -14   1   8      167.46      174.80      7.23 o 
 -13   1   8      183.95      191.34      6.18 o 
 -12   1   8       33.80       31.93      3.20 o 
 -11   1   8      407.23      380.53      7.28 o 
 -10   1   8      609.26      570.95      9.20 o 
  -9   1   8      836.98      805.23     11.65 o 
  -8   1   8      763.11      776.81     11.07 o 
  -7   1   8     3234.60     3382.82     43.91 o 
  -6   1   8        0.64        1.89      4.17 o 
  -5   1   8       30.07       27.57      2.65 o 
  -4   1   8      393.46      329.19      7.73 o 
  -3   1   8      467.41      419.05      9.26 o 
  -2   1   8     6230.94     6549.95    106.96 o 
  -1   1   8       41.77       54.18      2.82 o 
   0   1   8     3917.51     4061.85     58.16 o 
   1   1   8     2497.67     2732.94     46.17 o 
   2   1   8     1207.08     1175.10     27.04 o 
   3   1   8      416.51      365.52     11.73 o 
   4   1   8      540.30      450.09     13.96 o 
   5   1   8     1116.25     1213.24     29.82 o 
   6   1   8       47.31       48.11      6.53 o 
   7   1   8        6.34       -0.89      5.63 o 
   8   1   8      235.33      218.14     11.23 o 
   9   1   8      365.40      326.03     14.15 o 
  10   1   8        5.49       12.17      9.70 o 
  11   1   8      157.63      184.26     12.78 o 
  12   1   8       44.36       36.99      8.44 o 
 -16   2   8        6.56        3.90      6.84 o 
 -15   2   8        5.90        2.27      6.53 o 
 -14   2   8      171.97      167.58      7.03 o 
 -13   2   8      313.93      345.91      9.49 o 
 -12   2   8      122.53      105.26      5.37 o 
 -11   2   8       48.08       45.41      3.61 o 
 -10   2   8      203.91      174.13      5.12 o 
  -9   2   8     1315.84     1268.03     16.98 o 
  -8   2   8       72.21       56.34      2.78 o 
  -7   2   8     2947.63     2961.76     38.86 o 
  -6   2   8     2511.39     2400.41     36.03 o 
  -5   2   8     2630.33     2881.24     48.72 o 
  -4   2   8        7.93       -3.16      2.50 o 
  -3   2   8      197.30      223.65      6.90 o 
  -2   2   8      522.24      501.02     12.85 o 
  -1   2   8     1420.85     1281.57     45.29 o 
   0   2   8        1.61        6.65      7.24 o 
   1   2   8     5567.03     6193.93     87.92 o 
   2   2   8     1917.62     1939.68     34.52 o 
   3   2   8      186.03      172.57      6.52 o 
   4   2   8        0.25        4.21      3.54 o 
   5   2   8     3803.61     3931.31     82.74 o 
   6   2   8     4924.52     4992.35    103.95 o 
   7   2   8      318.01      277.39     12.45 o 
   8   2   8       20.27       20.90      6.33 o 
   9   2   8      352.93      330.21     35.21 o 
  10   2   8      874.20      920.57     27.66 o 
  11   2   8       25.78       26.69      7.43 o 
  12   2   8      166.56      160.41     12.83 o 
 -16   3   8        0.06       -9.82      6.55 o 
 -15   3   8       29.38       26.00      7.78 o 
 -14   3   8      139.73      152.43     10.63 o 
 -13   3   8        2.83        2.76      4.98 o 
 -12   3   8       24.15       24.01      4.32 o 
 -11   3   8        1.16       -2.48      3.34 o 
 -10   3   8      104.04      106.05      3.89 o 
  -9   3   8       42.76       41.43      2.84 o 
  -8   3   8       45.25       37.81      2.79 o 
  -7   3   8     1485.89     1517.02     19.20 o 
  -6   3   8       15.23        8.52      2.84 o 
  -5   3   8       47.22       45.32      2.68 o 
  -4   3   8      104.47      108.29      3.80 o 
  -3   3   8     1982.44     2069.27     32.28 o 
  -2   3   8     1494.94     1609.52     34.96 o 
  -1   3   8      230.73      270.84      7.49 o 
   0   3   8      561.45      613.88     13.39 o 
   1   3   8      554.95      568.59     15.73 o 
   2   3   8      455.46      423.21     17.09 o 
   3   3   8      227.09      237.86      6.99 o 
   4   3   8     1118.96     1168.59     23.62 o 
   5   3   8      805.23      804.53     18.31 o 
   6   3   8     1029.38      919.39     29.33 o 
   7   3   8     1577.84     1530.80     37.98 o 
   8   3   8       19.44       16.17      6.29 o 
   9   3   8      555.58      529.98     19.12 o 
  10   3   8        0.00        0.53      6.44 o 
  11   3   8        0.41        2.51      9.51 o 
  12   3   8       97.24      119.87     10.76 o 
 -16   4   8       12.25       18.72      7.90 o 
 -15   4   8        3.87       -4.79      5.69 o 
 -14   4   8       26.73       34.77      6.17 o 
 -13   4   8      360.78      390.58     15.93 o 
 -12   4   8        4.30        8.93      4.22 o 
 -11   4   8       70.41       46.82      5.30 o 
 -10   4   8      425.61      439.30     10.01 o 
  -9   4   8      851.46      808.84     13.20 o 
  -8   4   8       37.72       39.81      2.70 o 
  -7   4   8      169.75      174.24     12.85 o 
  -6   4   8     4210.30     4179.72     60.79 o 
  -5   4   8     4837.36     5063.28     72.89 o 
  -4   4   8       10.45       11.26      2.32 o 
  -3   4   8      207.52      191.23      5.63 o 
  -2   4   8      129.57      106.15      5.03 o 
  -1   4   8     2514.02     2585.27     44.95 o 
   0   4   8       16.94       18.27      3.72 o 
   1   4   8     2119.58     2055.00     37.16 o 
   2   4   8     1910.20     1930.52     43.21 o 
   3   4   8       10.77        9.17      5.06 o 
   4   4   8      297.85      328.56      8.95 o 
   5   4   8     2785.67     2716.17     49.08 o 
   6   4   8     2764.33     2840.75     51.61 o 
   7   4   8      365.01      346.30     11.79 o 
   8   4   8        2.24       -1.21      5.30 o 
   9   4   8      171.83      160.57     23.45 o 
  10   4   8      453.94      424.27     17.42 o 
  11   4   8       34.06       24.18      7.92 o 
  12   4   8       13.44       11.74      7.60 o 
 -15   5   8        1.87       -2.95      6.02 o 
 -14   5   8       20.80       19.75      6.20 o 
 -13   5   8      180.59      173.09     12.36 o 
 -12   5   8        0.23       -1.90      5.18 o 
 -11   5   8      242.92      228.94      9.29 o 
 -10   5   8      132.06      139.12      5.30 o 
  -9   5   8      205.39      209.80      5.50 o 
  -8   5   8        8.27       20.23      7.42 o 
  -7   5   8     1962.25     2066.34     32.66 o 
  -6   5   8      250.30      211.73      6.57 o 
  -5   5   8      154.48      121.98      4.17 o 
  -4   5   8      276.33      229.12      5.55 o 
  -3   5   8        2.67        2.45      2.97 o 
  -2   5   8     2872.19     2845.85     43.01 o 
  -1   5   8       31.84       28.50      3.95 o 
   0   5   8     1305.92     1256.91     24.65 o 
   1   5   8       12.80        5.15      3.67 o 
   2   5   8      240.52      207.23      7.79 o 
   3   5   8        6.11       11.97      4.92 o 
   4   5   8      249.42      260.60     11.26 o 
   5   5   8       62.69       71.80      6.32 o 
   6   5   8     1187.79     1170.38     21.91 o 
   7   5   8        2.85       15.93      4.38 o 
   8   5   8      136.84      141.72     14.20 o 
   9   5   8       85.55       78.23      8.77 o 
  10   5   8        3.82       -4.51      6.37 o 
  11   5   8        0.97       -5.02      6.72 o 
 -15   6   8        5.74        5.80      6.18 o 
 -14   6   8      286.83      238.72     10.84 o 
 -13   6   8      941.71     1009.25     24.00 o 
 -12   6   8      101.93       91.21     10.10 o 
 -11   6   8      156.04      183.21      9.00 o 
 -10   6   8     1721.60     1639.55     32.95 o 
  -9   6   8      903.54      886.75     20.39 o 
  -8   6   8      361.13      342.74      9.16 o 
  -7   6   8      122.04      122.26      5.70 o 
  -6   6   8      258.13      278.47      7.89 o 
  -5   6   8      482.49      487.21     10.78 o 
  -4   6   8        6.46       10.81      2.86 o 
  -3   6   8     3195.73     3092.56     46.82 o 
  -2   6   8      520.92      505.10     10.84 o 
  -1   6   8       22.01       18.96      3.37 o 
   0   6   8      333.76      327.69      8.29 o 
   1   6   8        7.86       11.91      3.17 o 
   2   6   8        8.67       15.59      4.48 o 
   3   6   8       13.67        8.59      5.08 o 
   4   6   8        8.36        4.75      4.81 o 
   5   6   8      380.61      363.39     20.16 o 
   6   6   8      162.19      148.45      8.33 o 
   7   6   8      503.61      486.53     14.80 o 
   8   6   8        4.46       12.28      4.56 o 
   9   6   8      212.30      263.22     11.50 o 
  10   6   8      225.88      210.38     24.00 o 
 -14   7   8       58.68       81.18     11.38 o 
 -13   7   8       52.28       63.15      7.49 o 
 -12   7   8        5.05       10.12      5.11 o 
 -11   7   8       24.30       36.19      6.04 o 
 -10   7   8      171.33      170.35      8.75 o 
  -9   7   8      265.49      266.45     10.22 o 
  -8   7   8       32.33       29.61      4.61 o 
  -7   7   8     1003.10     1005.35     18.96 o 
  -6   7   8      299.54      337.71      9.24 o 
  -5   7   8      439.76      489.55     11.35 o 
  -4   7   8     1423.11     1519.82     25.78 o 
  -3   7   8     1302.02     1244.57     21.74 o 
  -2   7   8      230.52      227.43      7.16 o 
  -1   7   8        2.56        4.99      3.31 o 
   0   7   8      613.29      558.51     11.95 o 
   1   7   8      444.16      419.91     15.06 o 
   2   7   8      734.97      687.09     29.81 o 
   3   7   8      119.03      107.67      8.87 o 
   4   7   8       23.24       10.22      5.03 o 
   5   7   8      252.25      220.29     11.21 o 
   6   7   8        8.97        1.32      5.95 o 
   7   7   8       37.78       32.32      6.57 o 
   8   7   8      148.38      124.85      8.36 o 
   9   7   8       54.03       58.24     11.20 o 
  10   7   8       12.16       12.85      6.09 o 
 -13   8   8      349.54      367.22     14.00 o 
 -12   8   8        0.14        0.59      5.96 o 
 -11   8   8        9.87        8.04      5.43 o 
 -10   8   8       18.48       22.30      5.83 o 
  -9   8   8      276.32      302.82     20.18 o 
  -8   8   8       42.06       19.87      4.55 o 
  -7   8   8      298.99      345.75      9.92 o 
  -6   8   8       61.00       78.92      5.63 o 
  -5   8   8      922.76      884.57     17.48 o 
  -4   8   8     1899.58     1867.85     34.69 o 
  -3   8   8      182.73      171.37      6.75 o 
  -2   8   8      169.44      196.86      7.05 o 
  -1   8   8     2216.32     2355.06     37.63 o 
   0   8   8       60.61       52.30      6.28 o 
   1   8   8     1100.26      837.59     77.93 o 
   2   8   8      616.61      557.60     19.44 o 
   3   8   8      259.74      218.77      9.21 o 
   4   8   8      170.78      174.08      9.95 o 
   5   8   8      140.68      155.38     14.77 o 
   6   8   8     1047.61     1107.74     45.15 o 
   7   8   8        0.50        5.44      9.47 o 
   8   8   8        0.53       -8.09      5.67 o 
   9   8   8       73.93       72.56      7.89 o 
 -12   9   8        1.38       -3.15      5.79 o 
 -11   9   8        3.50       -2.69      5.61 o 
 -10   9   8       10.17        9.16      5.86 o 
  -9   9   8       16.89       15.43      5.64 o 
  -8   9   8       11.90       13.42      5.44 o 
  -7   9   8       12.15       12.95      4.50 o 
  -6   9   8        2.98       -1.14      4.25 o 
  -5   9   8       27.98       25.80      4.58 o 
  -4   9   8      145.54      154.79      6.90 o 
  -3   9   8       92.82      106.91      6.05 o 
  -2   9   8       16.61       17.73      4.22 o 
  -1   9   8        0.38        1.02      5.28 o 
   0   9   8      397.23      313.56     37.77 o 
   1   9   8        0.14       -2.09      5.85 o 
   2   9   8      669.31      699.98     18.14 o 
   3   9   8      917.65      885.09     27.48 o 
   4   9   8      199.45      175.73     15.29 o 
   5   9   8       62.82       55.94     11.83 o 
   6   9   8       33.00       33.65     11.17 o 
   7   9   8        4.52       -0.09      9.61 o 
 -10  10   8       20.95       30.26      6.54 o 
  -9  10   8      162.86      152.22      9.24 o 
  -8  10   8        1.33        8.86      5.76 o 
  -7  10   8        4.25        1.89      4.56 o 
  -6  10   8       18.95       27.88      5.07 o 
  -5  10   8       17.12       30.91      5.03 o 
  -4  10   8        2.61       -4.37      4.21 o 
  -3  10   8      213.73      190.52      7.69 o 
  -2  10   8        8.18       11.19      4.91 o 
  -1  10   8        2.61        8.01      4.72 o 
   0  10   8       81.11       56.36     11.45 o 
   1  10   8      197.75      184.39     12.40 o 
   2  10   8       98.64       80.37      9.69 o 
   3  10   8       34.76       40.16      8.03 o 
   4  10   8        6.02        5.32      7.11 o 
   5  10   8       39.54       36.54     11.03 o 
   6  10   8        1.52        0.14      9.42 o 
  -8  11   8        7.36       10.83      6.44 o 
  -7  11   8        7.26        1.34      6.21 o 
  -6  11   8       10.03       11.65      5.03 o 
  -5  11   8        0.30       15.91      4.88 o 
  -4  11   8       30.29       35.20      6.75 o 
  -3  11   8      184.43      164.71      9.32 o 
  -2  11   8       53.94       67.97      9.67 o 
  -1  11   8      131.75      136.47     11.49 o 
   0  11   8      155.39      176.33     12.36 o 
   1  11   8       13.77       12.78      7.56 o 
   2  11   8        3.74        9.27      7.36 o 
   3  11   8        0.02        0.30      8.12 o 
   4  11   8        0.01        2.40      8.00 o 
  -3  12   8      287.11      293.44     28.47 o 
  -2  12   8       12.74        7.98     10.60 o 
  -1  12   8        1.38        1.49      8.50 o 
 -16   1   9        7.23       -3.85      6.10 o 
 -15   1   9       35.70       33.90      5.76 o 
 -14   1   9      689.64      710.98     15.04 o 
 -13   1   9       91.59      113.96      5.73 o 
 -12   1   9       19.56       16.61      3.91 o 
 -11   1   9       60.52       51.28      3.69 o 
 -10   1   9      190.11      185.70      5.36 o 
  -9   1   9     1861.50     1908.28     24.14 o 
  -8   1   9      836.99      819.36     12.48 o 
  -7   1   9     3692.15     3816.33     55.72 o 
  -6   1   9      176.48      205.94      6.00 o 
  -5   1   9     3105.71     3405.12     57.05 o 
  -4   1   9      646.43      655.09     13.29 o 
  -3   1   9       59.53       54.52      4.76 o 
  -2   1   9     1388.26     1592.29     21.64 o 
  -1   1   9     2449.12     2650.93     38.81 o 
   0   1   9     1087.49     1142.45     18.46 o 
   1   1   9     3252.82     3351.43     68.87 o 
   2   1   9     1396.81     1466.32     33.13 o 
   3   1   9      561.54      542.98     15.66 o 
   4   1   9       16.26       18.95      4.97 o 
   5   1   9     8303.97     8391.90    168.86 o 
   6   1   9     2089.35     2137.41     48.79 o 
   7   1   9      112.44      127.95      8.95 o 
   8   1   9       12.39       11.87      6.17 o 
   9   1   9      535.37      536.52     19.22 o 
  10   1   9      135.49      126.33     10.19 o 
  11   1   9      159.33      144.14     11.18 o 
  12   1   9      400.48      400.36     18.29 o 
 -16   2   9       10.10       10.53      7.01 o 
 -15   2   9       93.98       93.33      9.06 o 
 -14   2   9        7.46        7.08      5.36 o 
 -13   2   9      237.52      240.56     11.61 o 
 -12   2   9      109.09       95.81      5.16 o 
 -11   2   9     1375.49     1386.01     20.95 o 
 -10   2   9        1.45        6.30      2.87 o 
  -9   2   9      162.92      166.20      4.87 o 
  -8   2   9     1860.37     1833.16     25.19 o 
  -7   2   9        0.04       -1.21      3.26 o 
  -6   2   9      961.36      993.40     16.72 o 
  -5   2   9     1904.24     2008.54     35.15 o 
  -4   2   9     4099.96     4123.01     68.77 o 
  -3   2   9     3696.44     3855.86     55.54 o 
  -2   2   9      475.27      431.74      8.57 o 
  -1   2   9     2218.55     2464.49     52.02 o 
   0   2   9      193.21      214.69      8.26 o 
   1   2   9      681.48      662.81     12.46 o 
   2   2   9     2079.56     2094.94     37.22 o 
   3   2   9       49.30       42.15      5.63 o 
   4   2   9       19.20       15.26      4.92 o 
   5   2   9     1704.49     1694.55     39.81 o 
   6   2   9       14.11        6.44      5.71 o 
   7   2   9       27.17       20.28      9.13 o 
   8   2   9     1030.73      980.63     27.84 o 
   9   2   9      165.08      157.13     10.86 o 
  10   2   9       64.68       72.68      8.43 o 
  11   2   9       53.74       68.64     20.14 o 
  12   2   9      101.59      115.73     10.62 o 
 -16   3   9       92.96      120.04     10.34 o 
 -15   3   9        9.00        8.76      6.97 o 
 -14   3   9       41.28       32.45      7.93 o 
 -13   3   9      250.38      264.18      8.51 o 
 -12   3   9        4.83        7.74      3.86 o 
 -11   3   9      167.56      173.89      6.40 o 
 -10   3   9     1119.04     1114.22     19.37 o 
  -9   3   9       49.81       39.60      3.35 o 
  -8   3   9      698.19      672.69     11.02 o 
  -7   3   9       26.44       35.24      2.42 o 
  -6   3   9       76.61       96.36      4.30 o 
  -5   3   9     1417.27     1309.35     18.65 o 
  -4   3   9      227.56      219.03      6.06 o 
  -3   3   9     1801.27     1652.95     25.58 o 
  -2   3   9     5336.14     5665.21    114.09 o 
  -1   3   9     7720.96     7563.29    147.28 o 
   0   3   9      712.28      718.63     18.57 o 
   1   3   9     2309.02     2365.37     51.36 o 
   2   3   9     5882.55     5984.85     86.07 o 
   3   3   9     1750.01     1721.98     28.11 o 
   4   3   9       13.70       15.86      4.26 o 
   5   3   9     1867.69     1883.16     35.86 o 
   6   3   9       46.47       36.87      7.93 o 
   7   3   9       89.63       80.94      8.08 o 
   8   3   9      186.67      151.26     10.44 o 
   9   3   9        3.83        1.31      6.49 o 
  10   3   9      271.62      281.10     14.29 o 
  11   3   9        8.48        3.10      7.18 o 
 -16   4   9        4.62        8.20      7.48 o 
 -15   4   9      591.19      623.58     21.88 o 
 -14   4   9      198.25      200.39     21.61 o 
 -13   4   9        6.09        8.63      5.22 o 
 -12   4   9        7.77        7.69      5.11 o 
 -11   4   9      458.86      463.76     12.80 o 
 -10   4   9       61.61       47.78      4.48 o 
  -9   4   9       56.44       51.35      5.09 o 
  -8   4   9        4.13        6.28      2.35 o 
  -7   4   9      379.23      362.25     10.22 o 
  -6   4   9      600.74      570.31      9.79 o 
  -5   4   9     1438.27     1485.27     21.21 o 
  -4   4   9     2841.42     2806.06     41.97 o 
  -3   4   9      929.17      886.66     21.51 o 
  -2   4   9     2180.92     2235.20     39.52 o 
  -1   4   9      374.57      392.87     10.25 o 
   0   4   9      322.44      363.64      9.89 o 
   1   4   9      966.86      931.35     23.64 o 
   2   4   9     4218.46     4568.61     94.99 o 
   3   4   9     1091.79     1111.99     28.05 o 
   4   4   9      871.95      889.98     17.24 o 
   5   4   9     1319.76     1304.01     23.39 o 
   6   4   9      257.77      212.64      9.28 o 
   7   4   9      207.16      206.73      9.34 o 
   8   4   9     1183.65     1179.68     32.55 o 
   9   4   9      102.02      111.20     16.21 o 
  10   4   9       85.07       79.55      9.32 o 
  11   4   9        4.37        1.09      7.26 o 
 -15   5   9       32.74       30.25     21.11 o 
 -14   5   9      467.37      508.86     29.98 o 
 -13   5   9       22.15       15.67      6.11 o 
 -12   5   9      126.65      128.06      9.75 o 
 -11   5   9       38.32       40.69      7.16 o 
 -10   5   9       64.71       53.25      7.51 o 
  -9   5   9      672.20      614.05     19.19 o 
  -8   5   9      798.79      677.35     37.06 o 
  -7   5   9     1196.47     1067.25     21.74 o 
  -6   5   9      264.34      272.28      6.89 o 
  -5   5   9      251.91      221.29      5.58 o 
  -4   5   9       57.06       58.26      3.40 o 
  -3   5   9     1371.41     1307.86     21.88 o 
  -2   5   9        0.04       -2.53      2.92 o 
  -1   5   9     3853.58     3928.67     67.12 o 
   0   5   9      112.24       86.61      5.44 o 
   1   5   9     2404.51     2400.04     43.46 o 
   2   5   9      289.59      252.73     17.09 o 
   3   5   9      549.42      507.65     16.21 o 
   4   5   9       44.32       47.76     14.96 o 
   5   5   9     1452.16     1480.22     26.14 o 
   6   5   9        3.56        3.78      4.19 o 
   7   5   9        2.13       -0.64      3.94 o 
   8   5   9       23.30       16.76      5.75 o 
   9   5   9      381.17      389.04     16.87 o 
  10   5   9        0.33       -2.13      6.82 o 
 -15   6   9      228.38      238.44     17.84 o 
 -14   6   9       42.08       46.12      7.08 o 
 -13   6   9        0.10       -2.39      8.15 o 
 -12   6   9       62.60       52.73      6.60 o 
 -11   6   9        0.16       -3.15      5.33 o 
 -10   6   9        4.18       13.74      4.98 o 
  -9   6   9        4.08       -6.72      4.48 o 
  -8   6   9      121.61      117.41      7.06 o 
  -7   6   9       47.21       61.26      7.07 o 
  -6   6   9        0.13       -3.01      4.72 o 
  -5   6   9        1.69        0.50      3.44 o 
  -4   6   9      291.84      255.29      6.76 o 
  -3   6   9     1181.49     1155.28     20.23 o 
  -2   6   9       34.69       34.82      3.98 o 
  -1   6   9       20.62       19.55      3.47 o 
   0   6   9       48.12       63.14      4.21 o 
   1   6   9      675.38      742.80     17.35 o 
   2   6   9      187.61      206.19      8.32 o 
   3   6   9       13.80       11.79      5.13 o 
   4   6   9      112.20       98.64      7.88 o 
   5   6   9      332.38      289.87     20.21 o 
   6   6   9       39.33       40.70      5.92 o 
   7   6   9      274.60      225.40     13.01 o 
   8   6   9      298.44      294.38     13.17 o 
   9   6   9       62.86       77.16      7.71 o 
  10   6   9        9.61       17.53      7.18 o 
 -14   7   9      200.08      214.67     11.07 o 
 -13   7   9      179.95      230.66     11.05 o 
 -12   7   9       32.73       21.18      6.00 o 
 -11   7   9        9.59       13.47      5.63 o 
 -10   7   9       42.06       34.54      7.27 o 
  -9   7   9       32.88       40.67      5.75 o 
  -8   7   9       21.99        8.26      4.92 o 
  -7   7   9      212.61      211.39      7.52 o 
  -6   7   9      375.19      366.53     13.50 o 
  -5   7   9       17.44       38.71      4.48 o 
  -4   7   9       18.38       24.62      4.62 o 
  -3   7   9      552.66      522.99     11.88 o 
  -2   7   9       23.51       22.42      3.88 o 
  -1   7   9        4.82        4.19      5.04 o 
   0   7   9       21.82       22.11      4.52 o 
   1   7   9      296.23      294.04      8.28 o 
   2   7   9       28.23       35.38      5.10 o 
   3   7   9       96.89      118.30      8.20 o 
   4   7   9       96.48       73.51     22.06 o 
   5   7   9      126.59      136.40     14.25 o 
   6   7   9      129.18       73.69     10.18 o 
   7   7   9       16.62       15.68      5.82 o 
   8   7   9      241.71      233.03     11.12 o 
   9   7   9        0.62       -0.57      7.41 o 
 -13   8   9        4.41        9.63      6.46 o 
 -12   8   9       17.41       14.99      7.45 o 
 -11   8   9       33.35       42.09      6.49 o 
 -10   8   9       44.83       43.99      6.16 o 
  -9   8   9      100.62      107.06      7.52 o 
  -8   8   9      208.47      183.80      8.99 o 
  -7   8   9       62.77       73.66      6.42 o 
  -6   8   9      108.25       98.75      5.97 o 
  -5   8   9      741.49      666.49     14.54 o 
  -4   8   9      439.36      472.00     11.63 o 
  -3   8   9      211.05      210.83      7.71 o 
  -2   8   9       73.98       83.16      5.23 o 
  -1   8   9       25.49       25.94      4.03 o 
   0   8   9      150.14      137.05     10.00 o 
   1   8   9      239.77      230.55     15.29 o 
   2   8   9      422.00      436.44     38.88 o 
   3   8   9       70.99       75.36      8.45 o 
   4   8   9        4.79        9.14      5.81 o 
   5   8   9        1.07       -0.52      8.57 o 
   6   8   9        6.17        3.98      9.61 o 
   7   8   9       85.07       76.32      8.01 o 
   8   8   9       10.65       -0.98      5.73 o 
 -11   9   9       21.00        7.63      6.05 o 
 -10   9   9       13.80       21.21      9.83 o 
  -9   9   9      203.74      180.22      9.40 o 
  -8   9   9      288.18      325.87     18.36 o 
  -7   9   9      125.40      112.38      7.65 o 
  -6   9   9       50.19       71.38      5.83 o 
  -5   9   9       50.67       36.87      5.14 o 
  -4   9   9      176.00      161.40      7.02 o 
  -3   9   9      378.83      360.77     10.12 o 
  -2   9   9      523.45      504.65     12.52 o 
  -1   9   9      351.05      376.03     12.25 o 
   0   9   9      723.42      753.29     22.69 o 
   1   9   9      303.62      328.05     15.18 o 
   2   9   9       83.96       72.60     11.42 o 
   3   9   9      266.41      282.95     18.93 o 
   4   9   9        1.42       -2.60      8.66 o 
   5   9   9        9.67       19.26     10.18 o 
   6   9   9        0.61       -5.06      8.90 o 
   7   9   9      207.63      189.55     18.03 o 
 -10  10   9       32.84       18.35      6.26 o 
  -9  10   9       89.87       85.53      7.98 o 
  -8  10   9        0.01       -6.32      5.33 o 
  -7  10   9      154.34      155.07     10.89 o 
  -6  10   9      101.09      112.56      7.68 o 
  -5  10   9        0.21       -4.83      4.66 o 
  -4  10   9        0.77       -1.93      4.45 o 
  -3  10   9        1.27        2.03      5.23 o 
  -2  10   9      148.56      187.51      9.21 o 
  -1  10   9       87.78       77.63      6.61 o 
   0  10   9       17.91        3.93      5.31 o 
   1  10   9      182.54      227.28     13.34 o 
   2  10   9      120.38      123.74     10.76 o 
   3  10   9       56.35       52.19      9.13 o 
   4  10   9        9.35        2.43      6.99 o 
   5  10   9       24.44       38.29     11.64 o 
  -7  11   9      139.58      132.20      8.86 o 
  -6  11   9       15.22       16.81      6.16 o 
  -5  11   9        0.35       -4.42      5.37 o 
  -4  11   9       74.81       87.84      7.73 o 
  -3  11   9      295.90      304.05     12.21 o 
  -2  11   9       33.91       34.53      7.35 o 
  -1  11   9      181.07      207.45     13.23 o 
   0  11   9       10.99        6.67      7.84 o 
   1  11   9      253.10      281.12     15.53 o 
   2  11   9       76.25       63.16      9.54 o 
 -16   0  10        0.54       -1.38      6.83 o 
 -15   0  10       52.06       56.84      7.50 o 
 -14   0  10      401.47      395.90     14.91 o 
 -13   0  10      738.44      644.07     50.29 o 
 -12   0  10      503.74      457.59     35.31 o 
 -11   0  10      691.87      689.61     19.72 o 
 -10   0  10       91.05       68.35      6.03 o 
  -9   0  10      135.21      162.71      8.25 o 
  -8   0  10      184.36      185.26     14.81 o 
  -7   0  10     5272.80     5026.05    145.96 o 
  -6   0  10     1610.71     1575.72     50.55 o 
  -5   0  10    10282.50    11053.73    312.66 o 
  -4   0  10      299.86      366.23     16.90 o 
  -3   0  10     4050.55     4202.12    106.96 o 
  -2   0  10      213.83      154.12      6.27 o 
  -1   0  10       66.90       96.27      8.21 o 
   0   0  10      497.55      503.72     18.84 o 
   1   0  10    13443.09    12987.60    360.32 o 
   2   0  10     3789.06     4027.70    117.09 o 
   3   0  10     1873.87     1949.34     61.34 o 
   4   0  10     6913.93     6817.13    195.23 o 
   5   0  10       86.75       94.04     10.46 o 
   6   0  10      428.50      425.25     21.35 o 
   7   0  10       18.65       17.13      7.76 o 
   8   0  10     6739.61     6992.01    205.08 o 
   9   0  10        0.01        5.40      9.66 o 
  10   0  10        3.09       15.15     10.18 o 
  11   0  10      178.75      215.63     19.03 o 
 -16   1  10      146.80      148.09      8.39 o 
 -15   1  10        3.30        2.10      5.18 o 
 -14   1  10        3.89        5.91      4.09 o 
 -13   1  10        1.16       -5.52      3.68 o 
 -12   1  10       16.38        5.74      3.88 o 
 -11   1  10      128.48      112.44      5.46 o 
 -10   1  10      147.53      126.72      5.27 o 
  -9   1  10       63.69       72.62      3.63 o 
  -8   1  10      345.68      311.97      7.32 o 
  -7   1  10      171.54      204.83      6.47 o 
  -6   1  10        3.38       -1.14      2.82 o 
  -5   1  10     3072.35     2994.84     50.76 o 
  -4   1  10      223.16      188.97      8.31 o 
  -3   1  10     2564.92     2897.27     37.67 o 
  -2   1  10       19.00        3.38      2.05 o 
  -1   1  10     2923.76     3200.19     46.59 o 
   0   1  10      458.76      397.65      9.81 o 
   1   1  10      103.05      112.48     11.55 o 
   2   1  10     1320.85     1366.84     31.58 o 
   3   1  10     1912.01     1962.17     43.72 o 
   4   1  10        0.43       -8.59      9.84 o 
   5   1  10        0.62        2.79      5.00 o 
   6   1  10       36.37       50.57      6.71 o 
   7   1  10       54.36       35.81      6.84 o 
   8   1  10      188.12      176.22     21.61 o 
   9   1  10      281.50      239.97     12.91 o 
  10   1  10       80.09      108.82      9.83 o 
  11   1  10      229.21      236.77     14.15 o 
 -16   2  10       19.31       13.03      7.06 o 
 -15   2  10        1.82        3.60      5.54 o 
 -14   2  10      490.37      517.27     18.29 o 
 -13   2  10        7.03        6.34      4.47 o 
 -12   2  10      100.73       84.61      6.28 o 
 -11   2  10      396.90      358.11     12.62 o 
 -10   2  10        2.52        4.74      2.81 o 
  -9   2  10       71.21       75.52      4.47 o 
  -8   2  10      955.23     1013.41     17.49 o 
  -7   2  10     3102.90     3057.01     45.67 o 
  -6   2  10      385.87      389.01      9.51 o 
  -5   2  10     1693.81     1781.95     31.85 o 
  -4   2  10      499.25      452.04     10.75 o 
  -3   2  10     4845.15     4876.01     69.79 o 
  -2   2  10        4.77        2.81      3.83 o 
  -1   2  10      929.33     1051.76     24.90 o 
   0   2  10      535.45      495.15     10.07 o 
   1   2  10      399.18      470.32      9.97 o 
   2   2  10      643.77      687.35     13.41 o 
   3   2  10      425.41      454.65     14.52 o 
   4   2  10        1.76       -2.07      4.69 o 
   5   2  10       70.47       81.18      7.30 o 
   6   2  10        0.82       -5.03      5.22 o 
   7   2  10     1112.87     1137.60     39.57 o 
   8   2  10       17.17       16.95      7.07 o 
   9   2  10        5.27        6.62      6.74 o 
  10   2  10        3.63       11.07      7.19 o 
  11   2  10      567.88      601.69     38.67 o 
 -16   3  10       81.27       79.14      9.26 o 
 -15   3  10       73.68       63.20      8.95 o 
 -14   3  10       73.95       72.05     10.03 o 
 -13   3  10       87.91       78.47      6.74 o 
 -12   3  10        0.11       -6.77      4.52 o 
 -11   3  10       39.56       38.26      5.12 o 
 -10   3  10      127.95      107.99      5.08 o 
  -9   3  10        6.02       -1.10      2.92 o 
  -8   3  10      279.00      287.84      7.39 o 
  -7   3  10      492.92      466.14      9.91 o 
  -6   3  10       76.92       69.08      3.97 o 
  -5   3  10       63.74       51.87      5.13 o 
  -4   3  10      436.22      423.73      8.51 o 
  -3   3  10       90.85      100.23      4.08 o 
  -2   3  10      263.48      270.90      7.72 o 
  -1   3  10        2.18       -2.77      3.37 o 
   0   3  10        8.27        4.07      3.76 o 
   1   3  10        0.84        2.37      3.75 o 
   2   3  10        4.96        2.02      3.12 o 
   3   3  10      153.27      140.12      5.79 o 
   4   3  10       89.13       78.72      5.80 o 
   5   3  10      900.03      898.22     24.96 o 
   6   3  10        0.02       -7.87      5.25 o 
   7   3  10      330.23      291.34     13.43 o 
   8   3  10       16.32        9.39      6.86 o 
   9   3  10       38.56       33.39      7.68 o 
  10   3  10       30.38       26.01      7.65 o 
  11   3  10        1.71       -2.11      7.24 o 
 -16   4  10       15.31       16.81      8.90 o 
 -15   4  10       82.53       70.43     17.70 o 
 -14   4  10        1.37       15.32      7.24 o 
 -13   4  10        0.01       -1.08      6.35 o 
 -12   4  10      106.66       78.13      6.49 o 
 -11   4  10      435.36      438.68     10.80 o 
 -10   4  10       17.68       27.11      4.19 o 
  -9   4  10      123.18       92.78      7.90 o 
  -8   4  10      728.85      712.94     13.68 o 
  -7   4  10      391.25      356.21      8.48 o 
  -6   4  10      977.48      910.64     16.34 o 
  -5   4  10        0.99        2.20      2.61 o 
  -4   4  10      113.68      100.83      4.38 o 
  -3   4  10     2264.10     2152.60     38.06 o 
  -2   4  10      513.80      491.30     18.20 o 
  -1   4  10       67.83       70.99      4.60 o 
   0   4  10       25.57       21.48      4.38 o 
   1   4  10       76.37       69.35      5.75 o 
   2   4  10      486.33      446.75     14.75 o 
   3   4  10      396.02      400.35     10.16 o 
   4   4  10      164.14      150.25      6.53 o 
   5   4  10        0.04       -5.53      3.68 o 
   6   4  10        3.83       -2.19      4.84 o 
   7   4  10      312.83      328.49     23.33 o 
   8   4  10       74.41       70.09      8.47 o 
   9   4  10       27.74       18.86     10.84 o 
  10   4  10       15.43       28.68      7.98 o 
 -15   5  10       51.97       67.20     13.20 o 
 -14   5  10       63.24       73.14      9.92 o 
 -13   5  10        9.62       15.02     10.06 o 
 -12   5  10       13.17        8.27      5.02 o 
 -11   5  10        1.92        4.96      5.01 o 
 -10   5  10      142.29      130.21      6.12 o 
  -9   5  10      171.08      174.67      7.94 o 
  -8   5  10      305.79      325.73     10.63 o 
  -7   5  10      110.61       98.70      8.99 o 
  -6   5  10       25.07       23.54      3.40 o 
  -5   5  10     1466.75     1491.67     24.21 o 
  -4   5  10      115.20      116.81      4.35 o 
  -3   5  10      164.26      179.69      6.05 o 
  -2   5  10      986.00      973.49     20.19 o 
  -1   5  10      529.70      570.29     13.83 o 
   0   5  10       17.66       30.25      4.51 o 
   1   5  10       33.17       34.59     13.11 o 
   2   5  10      166.32      152.89      8.54 o 
   3   5  10       12.40       11.79      5.30 o 
   4   5  10       88.74      110.77     12.11 o 
   5   5  10      783.24      785.57     16.64 o 
   6   5  10      799.72      761.61     16.49 o 
   7   5  10      141.24      149.31      7.26 o 
   8   5  10       28.47       26.94      5.91 o 
   9   5  10        0.02        2.09      6.78 o 
  10   5  10       98.39      103.06     21.61 o 
 -14   6  10        9.96       14.36      7.66 o 
 -13   6  10      145.84      180.53     11.68 o 
 -12   6  10      205.20      262.86     13.41 o 
 -11   6  10      158.93      149.68     10.31 o 
 -10   6  10       31.27       26.95      5.03 o 
  -9   6  10        0.55       -6.33      4.22 o 
  -8   6  10      990.12      912.01     49.40 o 
  -7   6  10     1780.41     1770.22     34.45 o 
  -6   6  10      510.60      510.12     13.70 o 
  -5   6  10      303.32      279.13      9.56 o 
  -4   6  10     1859.27     1873.96     26.92 o 
  -3   6  10     1391.99     1480.48     31.79 o 
  -2   6  10      998.18      962.25     17.75 o 
  -1   6  10      430.74      449.96     10.56 o 
   0   6  10        0.04        0.54      4.08 o 
   1   6  10     1880.97     1873.07     35.91 o 
   2   6  10      661.23      655.93     19.61 o 
   3   6  10      612.11      548.39     17.90 o 
   4   6  10      575.14      485.91     19.33 o 
   5   6  10       66.63       70.09      5.58 o 
   6   6  10       37.07       32.83      4.96 o 
   7   6  10       83.43       74.84      6.12 o 
   8   6  10     1166.49     1212.83     24.14 o 
   9   6  10       44.76       53.35      8.82 o 
 -13   7  10       78.37       60.44      7.21 o 
 -12   7  10      129.44      115.36      8.22 o 
 -11   7  10       26.58       17.03      5.69 o 
 -10   7  10       53.97       72.73      6.54 o 
  -9   7  10        3.19       12.80      6.77 o 
  -8   7  10      156.31      138.32      7.93 o 
  -7   7  10       46.69       40.46      5.68 o 
  -6   7  10      135.33      122.55      7.44 o 
  -5   7  10        0.28       -4.62      3.97 o 
  -4   7  10      459.33      405.04     10.17 o 
  -3   7  10      110.38       96.76      5.36 o 
  -2   7  10       45.52       44.99      4.27 o 
  -1   7  10        3.87       12.35      3.66 o 
   0   7  10       46.16       49.18      4.57 o 
   1   7  10       11.07        3.62      3.67 o 
   2   7  10     1299.60     1230.78     64.06 o 
   3   7  10      101.33       98.95      8.15 o 
   4   7  10      307.35      295.10     12.98 o 
   5   7  10      788.45      881.80     25.91 o 
   6   7  10       14.32       20.65      4.48 o 
   7   7  10        3.31        5.55      5.51 o 
   8   7  10      180.45      178.47      9.95 o 
 -12   8  10        4.41       -3.57      5.64 o 
 -11   8  10       53.46       43.37      6.54 o 
 -10   8  10        9.87        3.55      5.55 o 
  -9   8  10        4.32       -1.69      5.17 o 
  -8   8  10      205.49      233.83      9.89 o 
  -7   8  10      247.08      232.62      9.81 o 
  -6   8  10      124.11      105.88      7.23 o 
  -5   8  10      501.75      574.16     13.26 o 
  -4   8  10      449.29      456.26     14.99 o 
  -3   8  10      246.74      252.45      8.46 o 
  -2   8  10        5.43        4.50      3.91 o 
  -1   8  10       83.38       82.59      5.57 o 
   0   8  10      442.34      470.75     13.71 o 
   1   8  10       57.65       50.11     11.63 o 
   2   8  10       30.77       32.64      5.33 o 
   3   8  10       76.76       71.20      7.51 o 
   4   8  10       13.48        4.36      4.79 o 
   5   8  10      954.06      855.33     37.39 o 
   6   8  10      135.57      140.61     16.00 o 
   7   8  10      304.60      319.49     13.23 o 
 -11   9  10      177.47      208.07     10.85 o 
 -10   9  10        0.22        5.67      5.72 o 
  -9   9  10        8.94       -0.74      5.37 o 
  -8   9  10      143.64      142.30      8.72 o 
  -7   9  10        1.59       11.59      6.20 o 
  -6   9  10       23.08       23.72      5.52 o 
  -5   9  10      230.18      253.68     10.26 o 
  -4   9  10      136.64      121.73      6.44 o 
  -3   9  10        4.23       10.11      4.21 o 
  -2   9  10       46.58       68.78      5.36 o 
  -1   9  10       39.75       45.86      6.19 o 
   0   9  10       45.10       50.15      5.89 o 
   1   9  10        8.50       14.83      5.04 o 
   2   9  10       13.37       10.43      4.54 o 
   3   9  10       97.23      100.67      9.79 o 
   4   9  10       91.78      100.95     13.39 o 
   5   9  10       50.92       52.63     12.59 o 
   6   9  10       12.37        8.61      9.84 o 
  -9  10  10        3.45       -0.76      5.71 o 
  -8  10  10       84.32      103.75      8.02 o 
  -7  10  10      317.11      347.22     15.95 o 
  -6  10  10      184.05      138.96     11.51 o 
  -5  10  10        1.94        2.90      7.89 o 
  -4  10  10       80.98      106.86      6.67 o 
  -3  10  10      534.83      581.09     16.79 o 
  -2  10  10      262.04      306.34     11.73 o 
  -1  10  10        1.42       11.90      5.36 o 
   0  10  10        5.78        2.49      5.27 o 
   1  10  10      140.18      175.69     12.42 o 
   2  10  10       43.49       59.33      8.87 o 
   3  10  10      156.67      175.26     12.65 o 
   4  10  10       50.52       47.47     11.78 o 
  -6  11  10        0.55       12.25      6.02 o 
  -5  11  10       51.06       54.13     18.98 o 
  -4  11  10       52.61       52.96     13.42 o 
  -3  11  10       61.55       76.88      9.16 o 
  -2  11  10       57.89       56.39      9.00 o 
  -1  11  10        4.89       -1.11      7.41 o 
   0  11  10       41.53       23.85     13.89 o 
   1  11  10       23.28       19.31      8.10 o 
 -16   1  11      274.02      306.04     11.66 o 
 -15   1  11       31.94       26.89      5.48 o 
 -14   1  11        4.24       -4.11      3.85 o 
 -13   1  11       52.61       34.60      4.50 o 
 -12   1  11      946.81      847.06     16.61 o 
 -11   1  11     1057.50     1035.41     19.03 o 
 -10   1  11        0.25       -3.86      3.18 o 
  -9   1  11        0.10       -2.18      3.38 o 
  -8   1  11      336.44      325.70      9.48 o 
  -7   1  11      271.61      226.25      9.21 o 
  -6   1  11      317.87      324.59      8.07 o 
  -5   1  11      118.03      106.98      6.86 o 
  -4   1  11     3019.45     3068.08     44.87 o 
  -3   1  11     2463.80     2512.85     33.17 o 
  -2   1  11       61.65       64.00      7.25 o 
  -1   1  11      412.22      401.78      8.77 o 
   0   1  11      176.23      180.67      6.42 o 
   1   1  11      456.05      491.92     12.03 o 
   2   1  11     1333.88     1402.79     32.58 o 
   3   1  11       34.86       45.97      7.19 o 
   4   1  11      647.02      664.14     19.41 o 
   5   1  11       44.42       33.71      5.99 o 
   6   1  11      730.49      750.20     22.39 o 
   7   1  11     1229.43     1187.66     31.91 o 
   8   1  11      718.86      724.34     23.66 o 
   9   1  11        0.50       -4.43      6.09 o 
  10   1  11      111.80      113.06     10.59 o 
 -16   2  11      182.37      201.48     12.48 o 
 -15   2  11      118.83      132.06      7.92 o 
 -14   2  11        8.38        5.78      5.03 o 
 -13   2  11        0.90       -0.44      4.92 o 
 -12   2  11       21.02       24.40      4.29 o 
 -11   2  11       84.17       83.06      5.25 o 
 -10   2  11      247.72      226.87      7.53 o 
  -9   2  11      527.55      525.87     13.12 o 
  -8   2  11        0.75        3.02      3.27 o 
  -7   2  11       15.81       18.56      3.25 o 
  -6   2  11      263.32      276.84      7.97 o 
  -5   2  11        2.71       10.27      7.81 o 
  -4   2  11       85.28       76.50      6.50 o 
  -3   2  11       66.14       55.40      3.78 o 
  -2   2  11     4081.25     4265.70     71.99 o 
  -1   2  11        0.27        1.45      2.56 o 
   0   2  11       36.18       30.50      3.26 o 
   1   2  11      146.47      161.71      6.30 o 
   2   2  11      621.76      598.41     12.38 o 
   3   2  11       67.12       71.90      6.45 o 
   4   2  11       74.24       67.04     10.79 o 
   5   2  11      630.06      609.10     75.75 o 
   6   2  11      626.55      613.46     34.57 o 
   7   2  11       49.31       45.49      7.97 o 
   8   2  11       22.42       23.07      6.68 o 
   9   2  11        3.73        3.10      6.70 o 
  10   2  11       19.24       14.07      7.70 o 
 -16   3  11       50.85       43.76      8.62 o 
 -15   3  11      184.57      174.98     11.46 o 
 -14   3  11      262.79      277.68     21.56 o 
 -13   3  11        3.29       -1.44      5.00 o 
 -12   3  11     1256.45     1266.46     33.12 o 
 -11   3  11     1201.95     1145.01     74.83 o 
 -10   3  11      176.22      176.77      6.47 o 
  -9   3  11      886.51      834.32     19.69 o 
  -8   3  11       40.87       42.05      3.84 o 
  -7   3  11     3290.99     3265.87     49.05 o 
  -6   3  11       55.80       65.35      4.09 o 
  -5   3  11      368.99      369.01      9.76 o 
  -4   3  11      367.76      356.79      7.72 o 
  -3   3  11     1545.72     1550.41     24.66 o 
  -2   3  11       17.59       10.46      5.42 o 
  -1   3  11      921.47      944.41     23.50 o 
   0   3  11       93.67      103.76      6.47 o 
   1   3  11     2587.97     2665.70     41.00 o 
   2   3  11      217.20      190.84      8.61 o 
   3   3  11     1035.22      995.35     18.60 o 
   4   3  11      255.92      252.49      9.70 o 
   5   3  11      644.75      637.62     26.05 o 
   6   3  11       66.37       59.54     10.10 o 
   7   3  11     2729.28     2744.52     62.85 o 
   8   3  11      762.11      814.91     25.58 o 
   9   3  11       19.35       13.15      6.94 o 
  10   3  11      142.26      143.53     11.47 o 
 -15   4  11       10.59        6.98      8.54 o 
 -14   4  11       37.50       33.02      7.61 o 
 -13   4  11      234.60      249.63     12.68 o 
 -12   4  11      154.13      138.02      7.63 o 
 -11   4  11       37.83       39.60      5.56 o 
 -10   4  11      311.97      292.22     11.50 o 
  -9   4  11     1255.34     1327.69     26.92 o 
  -8   4  11      378.47      375.33      9.08 o 
  -7   4  11      310.84      290.38     11.32 o 
  -6   4  11      273.31      275.83      7.54 o 
  -5   4  11      483.68      455.52     10.14 o 
  -4   4  11      419.44      390.15      8.63 o 
  -3   4  11      533.94      524.18     10.70 o 
  -2   4  11      277.67      249.58      9.53 o 
  -1   4  11     1285.83     1386.22     41.63 o 
   0   4  11        0.47        0.57      4.83 o 
   1   4  11      594.91      536.86     16.47 o 
   2   4  11      522.38      521.30     11.88 o 
   3   4  11      144.42      156.67      6.63 o 
   4   4  11     2172.69     2094.52     34.56 o 
   5   4  11     1359.81     1326.70     24.33 o 
   6   4  11        5.27        0.23      4.77 o 
   7   4  11       14.64       10.11      6.70 o 
   8   4  11       49.15       49.57      8.18 o 
   9   4  11       27.61       31.19      8.03 o 
  10   4  11       34.12       35.57      8.47 o 
 -15   5  11        9.72       18.99      7.84 o 
 -14   5  11        0.29       -3.80      6.75 o 
 -13   5  11       99.01      115.26      9.77 o 
 -12   5  11      133.45      115.79      9.18 o 
 -11   5  11      122.18      145.05      7.78 o 
 -10   5  11      138.70      126.14      7.28 o 
  -9   5  11        0.10        0.33      4.58 o 
  -8   5  11     1912.68     1814.11     34.99 o 
  -7   5  11      324.27      301.17     10.15 o 
  -6   5  11        0.08       -4.46      3.37 o 
  -5   5  11        1.28       -0.75      3.98 o 
  -4   5  11     1220.13     1131.06     19.53 o 
  -3   5  11     1219.00     1331.19     26.01 o 
  -2   5  11        0.49        0.12      6.09 o 
  -1   5  11      938.89      904.80     19.58 o 
   0   5  11      188.11      161.08     11.62 o 
   1   5  11      130.60      118.44      7.72 o 
   2   5  11        0.41       -2.46      4.94 o 
   3   5  11     1204.76     1115.58     29.47 o 
   4   5  11       16.56       18.31      4.68 o 
   5   5  11      164.92      163.04      7.23 o 
   6   5  11      193.50      205.60      8.20 o 
   7   5  11      286.84      271.72      9.62 o 
   8   5  11       57.68       59.86      6.96 o 
   9   5  11        4.54        5.65      5.71 o 
 -14   6  11        0.81        8.57      7.21 o 
 -13   6  11        8.66       15.95      7.41 o 
 -12   6  11        1.30       -7.83      6.31 o 
 -11   6  11        5.83        7.87      5.07 o 
 -10   6  11      181.41      158.03      8.23 o 
  -9   6  11       66.28       54.15      7.42 o 
  -8   6  11       20.72       11.26      4.74 o 
  -7   6  11       22.03       11.94      4.13 o 
  -6   6  11      117.69      122.81      6.95 o 
  -5   6  11       33.58       26.74      4.90 o 
  -4   6  11      199.30      186.50      5.73 o 
  -3   6  11      164.38      178.57      7.63 o 
  -2   6  11      975.93      923.87     17.49 o 
  -1   6  11       61.10       71.46      5.66 o 
   0   6  11        0.20        2.50      4.19 o 
   1   6  11       11.35        8.91      7.48 o 
   2   6  11       61.84       57.76      6.73 o 
   3   6  11       57.20       61.09      7.00 o 
   4   6  11      214.67      167.75     16.23 o 
   5   6  11      141.11      147.03      7.15 o 
   6   6  11      232.30      233.95      8.99 o 
   7   6  11        9.13        3.54      4.86 o 
   8   6  11       42.14       50.21      6.00 o 
 -13   7  11        7.16        4.57      7.25 o 
 -12   7  11      106.97      115.36      8.17 o 
 -11   7  11      127.99      108.23     10.11 o 
 -10   7  11       38.80       39.66      6.12 o 
  -9   7  11        3.92        1.73      4.90 o 
  -8   7  11      796.78      821.30     50.07 o 
  -7   7  11     1387.87     1344.50     28.38 o 
  -6   7  11        1.28        2.82      4.72 o 
  -5   7  11       26.76       29.33      5.06 o 
  -4   7  11      481.35      491.56     13.72 o 
  -3   7  11      183.92      166.63      6.59 o 
  -2   7  11       25.35       24.37      4.16 o 
  -1   7  11      620.57      613.07     13.51 o 
   0   7  11      504.70      450.29     11.24 o 
   1   7  11      247.98      253.00      9.76 o 
   2   7  11       19.82        9.63      5.43 o 
   3   7  11      530.17      527.68     18.35 o 
   4   7  11       79.22       87.40      8.25 o 
   5   7  11      320.00      321.95     10.49 o 
   6   7  11        2.53        6.41      4.82 o 
   7   7  11      318.69      311.51     12.75 o 
 -12   8  11       13.86       13.61      6.01 o 
 -11   8  11        4.69       -4.66      5.74 o 
 -10   8  11        0.12       -5.07      5.28 o 
  -9   8  11       65.84       58.44      6.88 o 
  -8   8  11        0.67       -7.57      5.05 o 
  -7   8  11        0.02       -2.20      9.09 o 
  -6   8  11       75.34       93.77      7.46 o 
  -5   8  11      357.22      354.85     11.96 o 
  -4   8  11        9.06       15.06      5.08 o 
  -3   8  11      369.23      343.99      9.74 o 
  -2   8  11      562.16      645.68     14.25 o 
  -1   8  11      196.85      170.32      6.96 o 
   0   8  11       30.09       42.61      9.05 o 
   1   8  11       16.49       20.11      4.84 o 
   2   8  11        8.14       17.80      6.96 o 
   3   8  11        9.85        7.60      6.36 o 
   4   8  11       25.70       31.50      6.93 o 
   5   8  11        1.48        2.00      6.06 o 
   6   8  11       70.33       77.03      7.97 o 
 -11   9  11      182.89      201.08     12.33 o 
 -10   9  11        2.45        4.79      6.24 o 
  -9   9  11        7.66        0.58      5.40 o 
  -8   9  11      163.51      193.78      9.77 o 
  -7   9  11      681.56      823.90     20.83 o 
  -6   9  11        2.81       -0.99      7.47 o 
  -5   9  11      144.15      152.71      8.60 o 
  -4   9  11       65.39       55.17      6.44 o 
  -3   9  11       41.78       36.24      5.58 o 
  -2   9  11       54.73       59.33      6.32 o 
  -1   9  11       48.82       60.00      6.36 o 
   0   9  11       11.22       15.10      5.05 o 
   1   9  11      304.62      333.63     12.10 o 
   2   9  11       10.83        7.16      6.93 o 
   3   9  11      117.85      110.01     27.90 o 
   4   9  11        6.42       22.91     10.18 o 
   5   9  11        0.01        3.12      9.66 o 
  -9  10  11        8.99        3.12      6.28 o 
  -8  10  11        0.78       -2.37      5.60 o 
  -7  10  11        8.86       -2.19      7.70 o 
  -6  10  11       31.84       26.30      6.23 o 
  -5  10  11       24.42        6.72      5.47 o 
  -4  10  11        2.76       -5.05      4.97 o 
  -3  10  11        0.01        8.67      7.41 o 
  -2  10  11       75.11      104.34      7.51 o 
  -1  10  11       89.90      114.26      9.03 o 
   0  10  11        9.55       26.00      9.01 o 
   1  10  11        9.56        6.41      5.53 o 
   2  10  11       13.28       14.81      8.14 o 
   3  10  11        5.09       10.79      9.99 o 
  -5  11  11       20.21       36.30      8.76 o 
  -4  11  11        0.69       12.55      8.36 o 
  -3  11  11      140.53      171.50     12.21 o 
  -2  11  11        8.51        0.28      7.26 o 
  -1  11  11        0.60        2.67      7.49 o 
 -16   0  12      188.99      213.08     16.42 o 
 -15   0  12        2.73        8.11      6.00 o 
 -14   0  12        0.05        0.36      5.89 o 
 -13   0  12       49.27       63.93      7.23 o 
 -12   0  12      885.76      827.30     84.27 o 
 -11   0  12       97.03       95.70      7.36 o 
 -10   0  12       42.36       21.31      5.72 o 
  -9   0  12      106.22       98.39      7.43 o 
  -8   0  12      681.75      603.49     24.61 o 
  -7   0  12      536.05      470.50     20.73 o 
  -6   0  12      238.56      182.12     12.26 o 
  -5   0  12      139.83      144.50     11.69 o 
  -4   0  12     1854.80     1848.23     39.65 o 
  -3   0  12     4362.58     4718.97     96.11 o 
  -2   0  12      545.66      482.41     13.91 o 
  -1   0  12     5030.41     5089.75    104.42 o 
   0   0  12      261.33      254.00     10.04 o 
   1   0  12      237.35      236.55     12.97 o 
   2   0  12     2219.89     2091.94     65.41 o 
   3   0  12     1287.70     1357.49     46.19 o 
   4   0  12     1798.61     1775.97     58.74 o 
   5   0  12     1201.25     1189.80     43.54 o 
   6   0  12       22.78       47.42     10.46 o 
   7   0  12     1390.89     1482.49     54.43 o 
   8   0  12        0.39        3.98      9.23 o 
   9   0  12      928.14     1050.80     43.97 o 
  10   0  12       23.10       17.84     10.93 o 
 -16   1  12       71.07       79.81      9.14 o 
 -15   1  12        5.54        7.37      5.55 o 
 -14   1  12      201.78      217.79      7.92 o 
 -13   1  12       11.36       17.39      4.37 o 
 -12   1  12      266.35      262.86      8.24 o 
 -11   1  12      104.70      101.50      9.19 o 
 -10   1  12      247.20      207.03      8.13 o 
  -9   1  12       28.96       27.32      4.30 o 
  -8   1  12      167.99      119.25      7.33 o 
  -7   1  12      548.51      518.53     15.59 o 
  -6   1  12     1735.99     1821.84     41.65 o 
  -5   1  12      143.13      147.49      8.32 o 
  -4   1  12     2518.18     2672.75     39.74 o 
  -3   1  12       95.76       95.28      3.41 o 
  -2   1  12       56.28       70.01      3.72 o 
  -1   1  12      501.40      487.27     10.23 o 
   0   1  12        6.71        7.49      3.45 o 
   1   1  12     1786.06     1736.07     32.45 o 
   2   1  12       16.45       22.84      4.99 o 
   3   1  12     2651.33     2711.28     59.02 o 
   4   1  12      347.98      343.62     13.06 o 
   5   1  12      421.90      427.58     15.48 o 
   6   1  12       16.31       26.83     16.16 o 
   7   1  12      113.74      110.26      9.39 o 
   8   1  12       52.97       57.77      8.08 o 
   9   1  12        0.01       -5.02      6.57 o 
  10   1  12        0.11        1.94      8.80 o 
 -16   2  12      475.80      529.43     19.64 o 
 -15   2  12      249.91      274.15     10.76 o 
 -14   2  12       16.76       17.74      5.46 o 
 -13   2  12       57.99       67.85      6.36 o 
 -12   2  12      161.14      170.57      6.72 o 
 -11   2  12      589.18      564.93     12.51 o 
 -10   2  12       12.79        5.73      4.14 o 
  -9   2  12      107.27      124.99      6.60 o 
  -8   2  12       12.96       20.70      4.25 o 
  -7   2  12       96.02       94.37     10.77 o 
  -6   2  12       32.60       27.15      3.75 o 
  -5   2  12      162.01      142.81      5.90 o 
  -4   2  12      809.81      741.80     34.50 o 
  -3   2  12     1774.65     1767.79     32.16 o 
  -2   2  12        1.70        4.30      2.79 o 
  -1   2  12      271.41      208.36      5.99 o 
   0   2  12       99.74       89.12      4.38 o 
   1   2  12      167.07      158.25      5.78 o 
   2   2  12       14.54       15.75      4.42 o 
   3   2  12      519.88      491.63     15.88 o 
   4   2  12     1183.61     1172.71     90.21 o 
   5   2  12       70.52       56.11      7.26 o 
   6   2  12       33.03       47.47     14.01 o 
   7   2  12       55.12       76.97     12.76 o 
   8   2  12      135.20      156.42     11.38 o 
   9   2  12       79.60       84.48      9.55 o 
  10   2  12      139.87      146.85     18.41 o 
 -16   3  12       46.63       55.35      8.72 o 
 -15   3  12        3.86        6.95      6.59 o 
 -14   3  12        0.38        8.73      4.28 o 
 -13   3  12        4.39       -1.74      4.09 o 
 -12   3  12       24.53       15.04      4.86 o 
 -11   3  12        0.48       -5.06      4.63 o 
 -10   3  12      277.53      283.57      9.46 o 
  -9   3  12       23.36       22.34      4.68 o 
  -8   3  12       11.17        9.46      4.20 o 
  -7   3  12       39.31       37.47      4.55 o 
  -6   3  12       36.08       40.88      4.24 o 
  -5   3  12       82.99       92.31      5.83 o 
  -4   3  12        2.11        3.43      3.43 o 
  -3   3  12      171.14      196.03      6.63 o 
  -2   3  12      297.23      333.98     11.15 o 
  -1   3  12      114.95      113.45      6.82 o 
   0   3  12      184.28      200.11      6.44 o 
   1   3  12      470.15      476.32     10.84 o 
   2   3  12       41.17       40.79      4.08 o 
   3   3  12      187.62      186.14      7.06 o 
   4   3  12      146.93      138.51      7.52 o 
   5   3  12     1522.45     1438.16     36.38 o 
   6   3  12      145.23      177.64     10.99 o 
   7   3  12        1.02        3.91      6.45 o 
   8   3  12       29.60       28.96      7.51 o 
   9   3  12        0.04       10.25      7.29 o 
 -15   4  12      257.74      299.54     14.94 o 
 -14   4  12       85.39       98.59      9.29 o 
 -13   4  12       78.11       77.33      8.60 o 
 -12   4  12      201.07      194.61      8.84 o 
 -11   4  12      132.30      146.90     13.23 o 
 -10   4  12       69.16       60.32      6.77 o 
  -9   4  12      187.78      167.16      9.77 o 
  -8   4  12       70.10       92.40      5.02 o 
  -7   4  12        9.71       -0.33      3.44 o 
  -6   4  12     1382.77     1405.62     42.70 o 
  -5   4  12     1559.82     1470.34     28.30 o 
  -4   4  12        1.50        4.78      3.99 o 
  -3   4  12      169.49      167.85      7.13 o 
  -2   4  12      422.14      440.80     14.91 o 
  -1   4  12     1176.51     1143.64     28.29 o 
   0   4  12        7.28        7.15      4.73 o 
   1   4  12       30.43       14.83      5.06 o 
   2   4  12        6.31        9.35      3.83 o 
   3   4  12      455.70      444.51     11.20 o 
   4   4  12      918.54      889.10     18.12 o 
   5   4  12      161.02      138.65      7.60 o 
   6   4  12       34.85       36.13      6.36 o 
   7   4  12      198.03      213.76     18.17 o 
   8   4  12       78.37       96.40      9.57 o 
   9   4  12        8.06        8.76      7.43 o 
 -15   5  12        0.18        7.45      7.32 o 
 -14   5  12        0.35        1.75     17.06 o 
 -13   5  12       66.02       80.70      8.78 o 
 -12   5  12       10.09       23.54      9.13 o 
 -11   5  12       36.65       27.42      6.69 o 
 -10   5  12      109.96      103.49      9.09 o 
  -9   5  12      322.10      297.66     10.48 o 
  -8   5  12      121.88      108.22      7.03 o 
  -7   5  12        3.81        1.23      4.56 o 
  -6   5  12      270.09      259.95      7.75 o 
  -5   5  12      324.15      298.14      8.40 o 
  -4   5  12     1331.82     1335.84     26.87 o 
  -3   5  12       38.49       23.44      4.65 o 
  -2   5  12       68.45       69.94      5.41 o 
  -1   5  12       90.24       83.71      5.80 o 
   0   5  12       17.31       10.90      4.90 o 
   1   5  12      403.30      418.85     23.45 o 
   2   5  12        0.12        2.63      5.33 o 
   3   5  12      562.14      605.19     22.30 o 
   4   5  12       16.06       13.89      4.58 o 
   5   5  12        0.00       -6.08      4.05 o 
   6   5  12       33.93       26.32      5.21 o 
   7   5  12       37.87       31.14      6.09 o 
   8   5  12       13.53       13.66      5.74 o 
 -14   6  12       41.93       54.98      8.95 o 
 -13   6  12        0.85       -1.01      6.41 o 
 -12   6  12      170.62      220.08     14.51 o 
 -11   6  12        0.98        4.34      6.59 o 
 -10   6  12       10.88        2.65      5.09 o 
  -9   6  12       39.40       38.54      6.02 o 
  -8   6  12      803.73      859.49     20.33 o 
  -7   6  12      981.65      881.56     20.49 o 
  -6   6  12      233.57      240.61     11.83 o 
  -5   6  12       26.88        7.43      4.32 o 
  -4   6  12       92.34      111.03      5.92 o 
  -3   6  12      431.46      419.62     18.31 o 
  -2   6  12     1205.39     1228.42     22.04 o 
  -1   6  12     2846.18     2808.73     50.93 o 
   0   6  12      826.62      850.65     23.79 o 
   1   6  12       59.64       55.45      6.81 o 
   2   6  12      728.87      786.17     23.25 o 
   3   6  12      400.13      353.95     25.77 o 
   4   6  12      150.38      169.07      8.97 o 
   5   6  12       41.63       46.35      5.49 o 
   6   6  12       17.00       18.22      4.97 o 
   7   6  12      216.09      213.14      9.11 o 
 -13   7  12        0.48       -5.36      6.91 o 
 -12   7  12        0.20       -1.52      7.28 o 
 -11   7  12       70.95       81.41      8.68 o 
 -10   7  12      133.42      121.14     10.01 o 
  -9   7  12       19.23       34.94      7.45 o 
  -8   7  12        1.34        5.25      5.07 o 
  -7   7  12       31.64       31.89      5.85 o 
  -6   7  12      367.42      365.01     12.11 o 
  -5   7  12      146.08      126.05      7.33 o 
  -4   7  12      313.88      306.50     14.18 o 
  -3   7  12        9.16       20.40      5.16 o 
  -2   7  12      381.60      436.45     11.14 o 
  -1   7  12      237.59      262.75      8.48 o 
   0   7  12       69.16       80.75      5.48 o 
   1   7  12      232.62      238.32     20.68 o 
   2   7  12       53.20       54.94      7.18 o 
   3   7  12        2.48       -0.07      5.54 o 
   4   7  12       74.01       69.77      8.15 o 
   5   7  12      238.35      264.76      9.74 o 
   6   7  12       71.65       80.60      6.54 o 
   7   7  12       55.83       54.32      6.13 o 
 -12   8  12      193.62      211.15     14.32 o 
 -11   8  12      435.63      493.20     15.84 o 
 -10   8  12      114.84      144.17      9.00 o 
  -9   8  12      307.38      305.75     12.00 o 
  -8   8  12        5.02        4.94      5.82 o 
  -7   8  12       58.24       56.07      6.76 o 
  -6   8  12      243.14      257.17     10.59 o 
  -5   8  12      848.59      937.47     22.06 o 
  -4   8  12     1024.33      950.66     22.17 o 
  -3   8  12      116.11      125.83      7.53 o 
  -2   8  12        7.23        7.91      4.71 o 
  -1   8  12        0.04        6.89      4.18 o 
   0   8  12       32.14       35.93      5.71 o 
   1   8  12        4.28        2.54      4.74 o 
   2   8  12        4.03        2.51      6.01 o 
   3   8  12      487.47      532.25     19.06 o 
   4   8  12      374.47      391.16     16.33 o 
   5   8  12        2.98       -3.78      4.96 o 
 -10   9  12      108.92      106.51      8.61 o 
  -9   9  12       18.26       15.15      6.05 o 
  -8   9  12       67.56       52.27      6.94 o 
  -7   9  12        0.07       -5.61      5.68 o 
  -6   9  12       11.22        3.78      5.53 o 
  -5   9  12      131.15      122.02      8.14 o 
  -4   9  12        0.02       -0.40      4.99 o 
  -3   9  12       12.44        2.35      4.76 o 
  -2   9  12        8.62        8.08      6.26 o 
  -1   9  12        4.45        6.11      5.21 o 
   0   9  12       68.79       51.43      6.30 o 
   1   9  12       79.16       71.01      8.93 o 
   2   9  12      129.25      103.67      9.14 o 
   3   9  12       16.66       10.43     12.71 o 
   4   9  12       71.18       65.60     12.26 o 
  -8  10  12       11.14       16.74      6.89 o 
  -7  10  12       33.59       34.02      6.77 o 
  -6  10  12        7.89        9.19      5.75 o 
  -5  10  12       73.22       73.06      7.32 o 
  -4  10  12      114.20      124.91     10.31 o 
  -3  10  12        4.06        8.04     12.59 o 
  -2  10  12       67.19       74.23      9.09 o 
  -1  10  12      155.35      153.62     11.19 o 
   0  10  12        2.97       -3.42      5.16 o 
   1  10  12        1.41        4.97      5.62 o 
 -16   1  13      173.57      222.25     10.24 o 
 -15   1  13       24.06       35.29      6.96 o 
 -14   1  13       21.80       27.10      4.62 o 
 -13   1  13      233.25      220.44      7.72 o 
 -12   1  13       11.50       18.68      4.21 o 
 -11   1  13        2.61        0.10      3.71 o 
 -10   1  13      664.33      617.46     25.22 o 
  -9   1  13      557.62      581.23     16.80 o 
  -8   1  13      398.43      377.92     13.12 o 
  -7   1  13      496.54      458.09     15.04 o 
  -6   1  13     1974.15     2021.61     46.11 o 
  -5   1  13     5330.07     5434.68    113.15 o 
  -4   1  13     1261.56     1303.42     32.41 o 
  -3   1  13      220.34      254.53      8.52 o 
  -2   1  13     1048.48     1013.56     17.65 o 
  -1   1  13      878.72      808.04     15.11 o 
   0   1  13      149.14      145.90      6.34 o 
   1   1  13      505.70      489.36     12.62 o 
   2   1  13        1.14        9.23      5.05 o 
   3   1  13     1957.66     1921.68     44.13 o 
   4   1  13      659.14      595.99     23.48 o 
   5   1  13     1559.24     1616.46     39.81 o 
   6   1  13       65.26       60.22      7.80 o 
   7   1  13       60.81       55.71      7.78 o 
   8   1  13      168.32      183.61     11.96 o 
   9   1  13      127.08      134.98     13.94 o 
 -16   2  13        2.62        1.38      6.57 o 
 -15   2  13       17.23       16.28      5.78 o 
 -14   2  13        6.30        1.36      5.09 o 
 -13   2  13       74.45       92.70      7.61 o 
 -12   2  13        0.49        4.12      4.02 o 
 -11   2  13        5.87       -0.44      4.04 o 
 -10   2  13        0.01       -7.09      4.72 o 
  -9   2  13       13.26       11.07      4.72 o 
  -8   2  13     1657.23     1533.65     42.02 o 
  -7   2  13      101.68      120.59      7.85 o 
  -6   2  13     1060.89     1119.11     28.38 o 
  -5   2  13       93.42       93.69      6.96 o 
  -4   2  13       19.42       29.06     10.20 o 
  -3   2  13      399.07      423.47      9.39 o 
  -2   2  13      713.25      697.96     11.82 o 
  -1   2  13     1934.08     2041.58     31.91 o 
   0   2  13      799.55      708.23     25.47 o 
   1   2  13       11.23       12.86      4.28 o 
   2   2  13      402.46      444.22     13.23 o 
   3   2  13     2059.81     2018.73     38.58 o 
   4   2  13      293.92      319.98     13.22 o 
   5   2  13      343.44      332.38     15.78 o 
   6   2  13      330.38      368.07     15.23 o 
   7   2  13      207.40      231.22     12.74 o 
   8   2  13       21.66       23.94      7.58 o 
   9   2  13       79.26      106.76     10.61 o 
 -15   3  13       22.76       44.79      7.92 o 
 -14   3  13       97.85      107.27      7.42 o 
 -13   3  13        2.23        6.56      5.07 o 
 -12   3  13        8.31       -1.55      4.75 o 
 -11   3  13      169.55      153.10      7.99 o 
 -10   3  13      192.31      153.37      7.25 o 
  -9   3  13      275.46      259.65     15.26 o 
  -8   3  13       29.89       18.92      4.35 o 
  -7   3  13       38.43       41.74      5.11 o 
  -6   3  13     3544.98     3299.88    274.22 o 
  -5   3  13      125.96      120.46      6.16 o 
  -4   3  13        0.03        2.22      4.37 o 
  -3   3  13        5.27        4.72      4.80 o 
  -2   3  13      364.23      346.58     13.54 o 
  -1   3  13     1521.37     1454.87     41.88 o 
   0   3  13      451.28      419.93      9.96 o 
   1   3  13      264.47      248.99      7.72 o 
   2   3  13     1138.53     1135.68     20.85 o 
   3   3  13      247.15      258.91     16.52 o 
   4   3  13       10.65       11.59      7.59 o 
   5   3  13      237.46      228.10     10.05 o 
   6   3  13      281.39      263.38     16.78 o 
   7   3  13        0.65        2.02      7.12 o 
   8   3  13      540.33      564.34     20.90 o 
 -15   4  13       27.68       52.60     10.41 o 
 -14   4  13      167.44      174.09     11.47 o 
 -13   4  13        6.97       16.03      6.82 o 
 -12   4  13       38.01       20.02      4.23 o 
 -11   4  13       19.61       18.00      9.37 o 
 -10   4  13        3.54       -6.06      6.46 o 
  -9   4  13      298.37      263.14     15.38 o 
  -8   4  13      837.97      791.78     18.12 o 
  -7   4  13      242.07      280.73     10.82 o 
  -6   4  13      138.14      123.39      5.72 o 
  -5   4  13       51.86       52.27      5.11 o 
  -4   4  13       87.26       94.60      5.94 o 
  -3   4  13      107.40       95.92      7.77 o 
  -2   4  13      417.68      373.99     20.49 o 
  -1   4  13     1057.05     1053.71     34.24 o 
   0   4  13      781.07      748.83     21.15 o 
   1   4  13       28.22        8.56      3.79 o 
   2   4  13        5.18       -0.30      3.82 o 
   3   4  13       16.52       13.79      4.36 o 
   4   4  13     2597.21     2647.38     42.92 o 
   5   4  13      922.46      961.45     22.85 o 
   6   4  13       81.50       86.49      7.38 o 
   7   4  13      306.79      300.17     12.13 o 
   8   4  13       71.91       77.27      7.80 o 
 -14   5  13        1.33        3.07      7.08 o 
 -13   5  13        1.39        4.64      6.47 o 
 -12   5  13       56.76       64.76      8.45 o 
 -11   5  13       51.17       61.58      8.14 o 
 -10   5  13      514.60      537.58     18.81 o 
  -9   5  13      178.18      188.73     11.09 o 
  -8   5  13        9.47       18.59      8.80 o 
  -7   5  13       79.13       67.99      5.79 o 
  -6   5  13     1328.06     1443.02     24.93 o 
  -5   5  13     3127.55     3099.76     48.03 o 
  -4   5  13      201.65      170.12      7.87 o 
  -3   5  13      327.81      362.99     13.66 o 
  -2   5  13      135.06      130.73      8.85 o 
  -1   5  13      481.47      467.51     15.34 o 
   0   5  13       13.30       12.80      5.45 o 
   1   5  13      401.14      397.59     14.77 o 
   2   5  13       56.95       61.48      6.05 o 
   3   5  13      698.06      637.55     14.68 o 
   4   5  13      311.15      319.28     10.09 o 
   5   5  13      588.28      597.53     14.75 o 
   6   5  13       86.22       90.03      7.45 o 
   7   5  13        4.80        5.13      5.55 o 
 -13   6  13      175.82      165.89     19.71 o 
 -12   6  13       14.86       14.76      7.44 o 
 -11   6  13       22.56       25.52      8.45 o 
 -10   6  13        4.67        6.66      6.52 o 
  -9   6  13        0.00       -0.37      5.67 o 
  -8   6  13       21.06       37.50      5.32 o 
  -7   6  13      156.12      129.89      7.66 o 
  -6   6  13        4.22       -3.09      4.57 o 
  -5   6  13      200.50      195.76     10.98 o 
  -4   6  13      158.68      129.92     11.60 o 
  -3   6  13      121.36      140.09      7.64 o 
  -2   6  13       88.66      104.31      8.50 o 
  -1   6  13      110.86      110.69      9.85 o 
   0   6  13        5.00        5.31      5.49 o 
   1   6  13      173.13      156.60      9.73 o 
   2   6  13       16.02       21.06      6.39 o 
   3   6  13       82.87       70.98      6.00 o 
   4   6  13        0.24       -5.09      4.24 o 
   5   6  13        0.33        5.93      4.48 o 
   6   6  13        0.28        1.34      4.59 o 
   7   6  13      126.15      140.74      9.24 o 
 -12   7  13       75.80       67.44      8.79 o 
 -11   7  13        0.54        3.48      7.28 o 
 -10   7  13       97.64       80.19      8.77 o 
  -9   7  13       57.46       77.06      8.67 o 
  -8   7  13       20.91       10.66      5.08 o 
  -7   7  13        0.73       -0.67      4.07 o 
  -6   7  13       22.98       17.78      5.25 o 
  -5   7  13      110.87      112.49      7.29 o 
  -4   7  13       94.71       80.88      6.54 o 
  -3   7  13        1.32       -5.48      4.69 o 
  -2   7  13      475.47      468.34     13.84 o 
  -1   7  13      212.56      201.87     11.14 o 
   0   7  13       22.53       30.98      6.45 o 
   1   7  13        1.04       -8.29      5.64 o 
   2   7  13      287.94      286.08     13.58 o 
   3   7  13       27.44       19.50      6.89 o 
   4   7  13        3.32        4.29      4.82 o 
   5   7  13      155.66      152.35      7.87 o 
   6   7  13       28.71       34.93      5.68 o 
 -11   8  13        1.51        4.22      9.73 o 
 -10   8  13       32.44       41.89      8.59 o 
  -9   8  13       61.75       67.73      7.49 o 
  -8   8  13       58.95       60.52      9.33 o 
  -7   8  13      149.81      148.30      8.76 o 
  -6   8  13      154.24      190.13      9.31 o 
  -5   8  13       69.09       60.57      6.63 o 
  -4   8  13      142.56      120.77      7.75 o 
  -3   8  13      188.44      197.17      9.12 o 
  -2   8  13       39.39       32.82      5.60 o 
  -1   8  13       52.58       65.16      8.10 o 
   0   8  13        1.52        2.23      5.02 o 
   1   8  13       17.50       21.79      6.59 o 
   2   8  13        0.39       -5.28      9.87 o 
   3   8  13        1.44        7.95     10.22 o 
   4   8  13       26.84       37.60      7.70 o 
  -9   9  13      194.97      195.54     10.36 o 
  -8   9  13        0.08      -10.36      8.88 o 
  -7   9  13      106.90      134.71      8.69 o 
  -6   9  13        9.39       10.59      6.06 o 
  -5   9  13       24.19       13.58      5.66 o 
  -4   9  13       40.37       33.21      6.02 o 
  -3   9  13        3.58       -3.40      4.92 o 
  -2   9  13      107.13      127.90     10.06 o 
  -1   9  13      509.55      518.30     19.61 o 
   0   9  13       15.75       14.89     16.85 o 
   1   9  13       46.54       54.93     10.72 o 
   2   9  13       85.09      100.14      9.60 o 
  -6  10  13      173.09      189.32     10.12 o 
  -5  10  13       57.12       68.97      7.48 o 
  -4  10  13        8.00       12.77      7.59 o 
  -3  10  13        0.01        2.28     10.22 o 
  -2  10  13       24.13       28.54      8.31 o 
  -1  10  13       52.89       72.35     12.40 o 
 -15   0  14        7.83        0.93     11.26 o 
 -14   0  14      175.61      189.03     10.80 o 
 -13   0  14        0.34       -0.70      5.60 o 
 -12   0  14        7.55       16.02      5.98 o 
 -11   0  14     1075.20     1067.55     28.72 o 
 -10   0  14      365.08      315.58     25.37 o 
  -9   0  14     1585.68     1614.11     54.38 o 
  -8   0  14       82.11       88.98     10.37 o 
  -7   0  14     1318.49     1086.48     39.85 o 
  -6   0  14      885.32      852.63     33.56 o 
  -5   0  14      111.00       88.41     10.27 o 
  -4   0  14       57.13       73.22      9.89 o 
  -3   0  14       95.61       92.76     10.32 o 
  -2   0  14      234.94      223.05      9.25 o 
  -1   0  14     1070.89      951.45     31.14 o 
   0   0  14        0.04       -2.19      7.17 o 
   1   0  14      351.81      298.95     12.22 o 
   2   0  14     1069.96     1078.44     38.81 o 
   3   0  14        3.35        1.28      6.96 o 
   4   0  14       11.96       10.60      7.81 o 
   5   0  14      487.89      501.31     25.51 o 
   6   0  14      257.30      225.95     17.89 o 
   7   0  14      249.62      255.43     19.12 o 
   8   0  14      329.58      400.12     24.56 o 
 -15   1  14      107.99      113.05      7.63 o 
 -14   1  14       17.17       15.63      7.61 o 
 -13   1  14        0.03        0.22      3.90 o 
 -12   1  14      112.70      123.27      6.15 o 
 -11   1  14        0.12       -5.69      3.80 o 
 -10   1  14      124.70      129.70      7.15 o 
  -9   1  14      118.87      128.16      8.25 o 
  -8   1  14      996.87      854.28     56.63 o 
  -7   1  14      311.72      295.54     12.04 o 
  -6   1  14       19.05       31.69      5.96 o 
  -5   1  14       10.18        4.33      7.62 o 
  -4   1  14      385.81      450.42     15.72 o 
  -3   1  14        4.13        1.59      7.38 o 
  -2   1  14     1428.55     1286.53     41.70 o 
  -1   1  14      113.95       99.22      4.87 o 
   0   1  14      654.21      636.96     13.32 o 
   1   1  14       70.21       62.73      5.19 o 
   2   1  14       10.28       11.17      4.71 o 
   3   1  14      745.33      648.62     58.29 o 
   4   1  14      193.75      198.38     10.76 o 
   5   1  14      702.31      747.15     22.86 o 
   6   1  14      193.10      198.65     11.68 o 
   7   1  14       86.43       78.76      9.35 o 
   8   1  14        2.55        2.57      7.70 o 
 -15   2  14      116.50      103.40      7.59 o 
 -14   2  14      125.53      131.75     12.63 o 
 -13   2  14       21.83       18.74      5.41 o 
 -12   2  14       40.78       39.10      5.85 o 
 -11   2  14       15.86        5.47      4.06 o 
 -10   2  14     1851.34     1848.07     35.88 o 
  -9   2  14      136.04      115.11      6.91 o 
  -8   2  14      180.01      171.94     14.84 o 
  -7   2  14       49.45       55.75     10.18 o 
  -6   2  14      692.04      670.65     39.45 o 
  -5   2  14     1464.10     1364.68     76.60 o 
  -4   2  14        1.69       -1.10      4.52 o 
  -3   2  14      145.64      137.14      5.32 o 
  -2   2  14     1351.65     1325.71     22.69 o 
  -1   2  14       93.25       83.05      4.92 o 
   0   2  14        8.06        3.24      4.22 o 
   1   2  14     1754.35     1799.74     34.45 o 
   2   2  14       83.97      100.88      6.67 o 
   3   2  14     1015.44      981.77     22.27 o 
   4   2  14      194.41      192.49      9.06 o 
   5   2  14      483.29      519.81     18.52 o 
   6   2  14       50.97       56.68      7.91 o 
   7   2  14       31.20       27.33      7.62 o 
   8   2  14        0.08       -2.56      7.18 o 
 -15   3  14        0.36       -2.13      6.70 o 
 -14   3  14        4.89       11.51      9.32 o 
 -13   3  14       21.36       17.51      5.38 o 
 -12   3  14        4.76        4.49      5.03 o 
 -11   3  14        6.42        4.22      6.19 o 
 -10   3  14       41.25       37.11      7.17 o 
  -9   3  14      236.45      225.84      8.88 o 
  -8   3  14       26.21       10.82      4.61 o 
  -7   3  14       38.81       45.78      6.35 o 
  -6   3  14      143.98      136.55      8.61 o 
  -5   3  14      331.17      311.75     12.28 o 
  -4   3  14       12.79       12.28      5.40 o 
  -3   3  14       25.64       35.69      5.90 o 
  -2   3  14       12.01       20.49      4.05 o 
  -1   3  14        0.64       -2.95      3.69 o 
   0   3  14        0.08        4.57      3.21 o 
   1   3  14      133.05      123.90      5.92 o 
   2   3  14       38.20       47.45      8.64 o 
   3   3  14        6.49        4.57      4.95 o 
   4   3  14        6.49        3.99      5.37 o 
   5   3  14      105.07       90.45      7.55 o 
   6   3  14       86.98       75.26      7.11 o 
   7   3  14       38.43       30.69      7.41 o 
 -14   4  14       90.09      102.68      9.92 o 
 -13   4  14      114.46      112.08      9.67 o 
 -12   4  14        1.68       -3.66      4.95 o 
 -11   4  14       13.83        5.48      6.22 o 
 -10   4  14      524.09      562.84     19.50 o 
  -9   4  14      310.68      253.82     12.35 o 
  -8   4  14      162.38      166.93     11.83 o 
  -7   4  14       66.16       40.74      5.51 o 
  -6   4  14      976.75      994.32     26.41 o 
  -5   4  14      778.83      789.27     18.02 o 
  -4   4  14        0.00       -6.16      4.11 o 
  -3   4  14      121.21      100.26      7.78 o 
  -2   4  14      112.56      141.32     13.58 o 
  -1   4  14       21.75       21.39      8.00 o 
   0   4  14      224.23      209.63      7.36 o 
   1   4  14      873.49      816.39     36.36 o 
   2   4  14      261.82      260.02      8.62 o 
   3   4  14        8.43        9.15      4.42 o 
   4   4  14      246.16      285.54     11.36 o 
   5   4  14       81.64       93.89      7.71 o 
   6   4  14       62.94       92.81      8.64 o 
   7   4  14       22.25       26.57      6.44 o 
 -14   5  14        6.70        0.59      7.43 o 
 -13   5  14        0.97        6.53      6.69 o 
 -12   5  14       89.53       89.90      9.06 o 
 -11   5  14       41.37       31.35      7.47 o 
 -10   5  14      112.28      103.62      8.73 o 
  -9   5  14        5.52        9.92     10.41 o 
  -8   5  14       96.81       99.10      8.71 o 
  -7   5  14       70.54       42.06      7.64 o 
  -6   5  14      160.38      152.73     10.05 o 
  -5   5  14       11.14       18.12      4.21 o 
  -4   5  14       37.91       47.84      5.43 o 
  -3   5  14       24.61       19.18      4.97 o 
  -2   5  14      588.52      580.68     27.69 o 
  -1   5  14        0.88        5.54      8.14 o 
   0   5  14      189.24      200.60     10.43 o 
   1   5  14      355.54      337.83     10.66 o 
   2   5  14        6.02        7.92      4.59 o 
   3   5  14        9.36       19.23      4.94 o 
   4   5  14       12.42       18.56      4.89 o 
   5   5  14        4.05       11.78      4.97 o 
   6   5  14       38.89       34.10      6.61 o 
 -13   6  14       84.41       98.92     10.07 o 
 -12   6  14       81.72       87.85      9.79 o 
 -11   6  14      122.80      130.62     10.56 o 
 -10   6  14        1.66       10.56      6.77 o 
  -9   6  14      112.99      152.12     17.87 o 
  -8   6  14        0.50       -9.20      9.56 o 
  -7   6  14       11.72       14.55      6.39 o 
  -6   6  14       21.63       23.43      5.49 o 
  -5   6  14      119.31       93.84      6.97 o 
  -4   6  14      145.18      123.59      7.38 o 
  -3   6  14       36.82       38.43      7.85 o 
  -2   6  14       47.49       37.91      6.64 o 
  -1   6  14      275.33      259.08     18.17 o 
   0   6  14       29.39        8.47      8.76 o 
   1   6  14       51.53       53.20      7.58 o 
   2   6  14      185.03      193.93      8.36 o 
   3   6  14      284.07      289.37      9.95 o 
   4   6  14      170.30      149.82      8.13 o 
   5   6  14      283.95      290.57     10.41 o 
   6   6  14       87.21       90.87      6.86 o 
 -12   7  14        0.07        4.88      7.53 o 
 -11   7  14        0.99        7.90      7.74 o 
 -10   7  14        7.47       -1.67      7.00 o 
  -9   7  14       24.43       -0.40      6.74 o 
  -8   7  14       78.66       74.56      8.81 o 
  -7   7  14        3.42        6.36      5.16 o 
  -6   7  14      133.40      135.79     14.74 o 
  -5   7  14        5.83       23.19      5.34 o 
  -4   7  14      150.57      173.45      9.05 o 
  -3   7  14       12.12        5.42      8.51 o 
  -2   7  14      111.05      120.13      7.66 o 
  -1   7  14       18.39       -1.76      5.65 o 
   0   7  14        1.30       -9.09      8.09 o 
   1   7  14      189.87      187.88     14.98 o 
   2   7  14       22.75       33.66     15.62 o 
   3   7  14      190.96      229.42      9.37 o 
   4   7  14       40.16       31.95      5.44 o 
 -10   8  14      396.33      422.08     18.24 o 
  -9   8  14       33.45       14.46      7.81 o 
  -8   8  14        0.55       -9.12      6.77 o 
  -7   8  14       15.50       18.15      6.08 o 
  -6   8  14      233.33      277.70     11.51 o 
  -5   8  14      645.83      642.97     17.72 o 
  -4   8  14       33.62       39.74      8.56 o 
  -3   8  14      145.14      123.15      7.77 o 
  -2   8  14      401.12      459.65     14.75 o 
  -1   8  14        0.01       -3.02      6.48 o 
   0   8  14      267.22      287.05     19.40 o 
   1   8  14      542.54      520.71     26.84 o 
   2   8  14      231.81      233.78     18.72 o 
   3   8  14        2.22       13.45      7.66 o 
  -8   9  14       10.90        5.44      6.59 o 
  -7   9  14      161.41      165.03     10.14 o 
  -6   9  14        0.11       -4.21      5.63 o 
  -5   9  14       35.13       38.47      9.08 o 
  -4   9  14       42.13       31.72      6.06 o 
  -3   9  14        5.10        3.85      6.69 o 
  -2   9  14       53.59       60.41      8.76 o 
  -1   9  14       33.76       43.58     12.64 o 
   0   9  14        2.21       -5.77      6.54 o 
   1   9  14      142.60      165.37     16.33 o 
 -15   1  15      161.20      201.14     10.01 o 
 -14   1  15      249.47      267.53     11.57 o 
 -13   1  15       77.42       85.15      5.87 o 
 -12   1  15       38.77       37.81      4.70 o 
 -11   1  15      198.26      215.58     10.54 o 
 -10   1  15      505.71      426.62     16.05 o 
  -9   1  15      192.59      153.95      9.11 o 
  -8   1  15      677.28      614.48     19.04 o 
  -7   1  15     2209.88     2179.68     50.26 o 
  -6   1  15      414.41      422.50     15.21 o 
  -5   1  15      122.29      115.75      8.26 o 
  -4   1  15      684.52      679.40     46.74 o 
  -3   1  15      185.06      185.97     10.55 o 
  -2   1  15        1.05        6.05      6.27 o 
  -1   1  15       40.57       39.01      4.85 o 
   0   1  15      722.44      719.53     14.90 o 
   1   1  15      888.60      845.03     19.29 o 
   2   1  15      267.21      246.05      9.47 o 
   3   1  15       96.07       98.90      6.79 o 
   4   1  15      121.97      135.11     13.28 o 
   5   1  15      221.95      235.43     12.41 o 
   6   1  15        5.16        8.30      7.19 o 
   7   1  15        0.03        0.71      7.17 o 
 -15   2  15        3.17       -2.37      7.62 o 
 -14   2  15       11.28       13.32      5.44 o 
 -13   2  15       49.00       46.02      6.23 o 
 -12   2  15      105.92      127.30      7.77 o 
 -11   2  15       30.81       28.38      5.17 o 
 -10   2  15       29.66       18.60      5.12 o 
  -9   2  15        5.22        6.07      4.65 o 
  -8   2  15      476.25      480.85     16.25 o 
  -7   2  15        1.02        1.26      5.25 o 
  -6   2  15      743.35      749.77     21.87 o 
  -5   2  15      437.66      414.49     15.24 o 
  -4   2  15       67.65       78.04      7.57 o 
  -3   2  15       11.78       10.53      5.50 o 
  -2   2  15       11.83        2.02      4.44 o 
  -1   2  15      331.20      289.84     10.16 o 
   0   2  15       53.96       59.87      5.50 o 
   1   2  15      263.72      300.08     10.33 o 
   2   2  15      153.63      143.98      7.68 o 
   3   2  15      143.24      118.72      7.43 o 
   4   2  15      129.14      125.75      7.95 o 
   5   2  15        0.62        6.77      7.64 o 
   6   2  15        2.54       -8.18      6.52 o 
   7   2  15      152.76      157.30     11.43 o 
 -14   3  15      143.33      152.96      8.82 o 
 -13   3  15        0.64       -7.49      4.99 o 
 -12   3  15        4.85        4.06      5.17 o 
 -11   3  15       52.52       40.64      7.41 o 
 -10   3  15      391.90      460.14     17.25 o 
  -9   3  15      181.35      176.63      8.03 o 
  -8   3  15        5.98       -1.39      4.97 o 
  -7   3  15       28.55       32.59      6.42 o 
  -6   3  15      325.80      324.00     13.09 o 
  -5   3  15      138.37      141.43      9.15 o 
  -4   3  15      253.70      263.20     12.27 o 
  -3   3  15     1687.00     1630.24     40.56 o 
  -2   3  15      209.50      217.39      7.43 o 
  -1   3  15        6.69        4.54      3.94 o 
   0   3  15      617.94      636.41     16.14 o 
   1   3  15     1671.06     1773.30     36.77 o 
   2   3  15        1.31        4.94      4.97 o 
   3   3  15      276.92      279.11     10.78 o 
   4   3  15      266.33      249.95     15.75 o 
   5   3  15      370.48      350.68     12.75 o 
   6   3  15      279.80      257.86     11.58 o 
 -14   4  15      111.80       84.45      9.51 o 
 -13   4  15       49.20       23.10      5.94 o 
 -12   4  15       14.07       16.66      5.61 o 
 -11   4  15       92.49       73.91      8.52 o 
 -10   4  15      127.32      103.85      9.20 o 
  -9   4  15       12.33        4.04      5.65 o 
  -8   4  15       59.43       68.87     11.17 o 
  -7   4  15       37.91       35.59      5.37 o 
  -6   4  15       35.35       59.49     14.41 o 
  -5   4  15        4.32       -3.24      5.43 o 
  -4   4  15       23.98       24.90      6.32 o 
  -3   4  15       19.20       15.41      9.73 o 
  -2   4  15        6.73       13.36      6.24 o 
  -1   4  15        0.32       -3.75      4.87 o 
   0   4  15        2.95        1.90      4.76 o 
   1   4  15      920.49     1015.97     20.31 o 
   2   4  15       56.26       55.57      5.59 o 
   3   4  15      455.18      434.70     13.83 o 
   4   4  15        0.30       -7.19      6.77 o 
   5   4  15        0.08       -3.46      5.43 o 
   6   4  15        7.61        1.53      5.92 o 
 -13   5  15      174.58      180.75     12.13 o 
 -12   5  15        3.94        0.02      6.83 o 
 -11   5  15       85.42       81.92     11.24 o 
 -10   5  15      205.84      191.64     11.79 o 
  -9   5  15        0.04        0.19      6.39 o 
  -8   5  15        6.29        1.09      5.82 o 
  -7   5  15       82.53       87.21      8.48 o 
  -6   5  15       13.07       22.91      6.73 o 
  -5   5  15       13.41        9.32      5.78 o 
  -4   5  15      962.67      967.74     21.89 o 
  -3   5  15       17.58       20.48      6.51 o 
  -2   5  15      162.30      175.40     15.76 o 
  -1   5  15       15.15        2.56      8.90 o 
   0   5  15      877.03      840.85     20.46 o 
   1   5  15      612.27      608.10     16.81 o 
   2   5  15       22.86       29.32      5.08 o 
   3   5  15       87.77       80.94      6.34 o 
   4   5  15      454.00      502.51     13.44 o 
   5   5  15      119.65      149.36      9.30 o 
 -12   6  15      108.01      122.57     14.88 o 
 -11   6  15        6.08       14.14      6.99 o 
 -10   6  15        5.41       15.63      7.39 o 
  -9   6  15       16.74       13.71      7.24 o 
  -8   6  15       43.76       37.02      7.81 o 
  -7   6  15      179.22      194.24     11.51 o 
  -6   6  15        0.96        6.66      6.30 o 
  -5   6  15       33.04       24.34      6.04 o 
  -4   6  15        5.48        4.46      4.98 o 
  -3   6  15        5.89        7.19      4.55 o 
  -2   6  15        0.94      -11.22      7.48 o 
  -1   6  15        0.03      -11.36      7.57 o 
   0   6  15       25.35       35.73     10.65 o 
   1   6  15        3.16       -0.59      5.81 o 
   2   6  15      487.80      511.92     18.65 o 
   3   6  15      156.07      155.59      7.84 o 
   4   6  15        0.59       -6.63      4.42 o 
 -11   7  15       58.93       67.02     14.86 o 
 -10   7  15      105.50      110.27     10.42 o 
  -9   7  15        4.84       -1.87      7.13 o 
  -8   7  15       63.80       66.97      8.97 o 
  -7   7  15       82.50       64.73      8.42 o 
  -6   7  15      117.46      130.46     10.14 o 
  -5   7  15      107.66      107.41      9.52 o 
  -4   7  15       21.89       22.50      5.85 o 
  -3   7  15       67.06       62.95      6.78 o 
  -2   7  15       25.94       21.76      6.97 o 
  -1   7  15       13.95        5.87      9.42 o 
   0   7  15       60.17       76.48     12.40 o 
   1   7  15      456.29      418.86     24.75 o 
   2   7  15       38.04       20.04      7.75 o 
   3   7  15       33.95       32.94      6.17 o 
  -9   8  15       68.80       68.73      9.73 o 
  -8   8  15       52.17       61.27     13.61 o 
  -7   8  15       96.40      100.22     10.36 o 
  -6   8  15      207.33      209.89     15.08 o 
  -5   8  15        7.22       10.64      7.57 o 
  -4   8  15       42.20       38.89      6.28 o 
  -3   8  15       56.47       42.62      6.47 o 
  -2   8  15        5.94       11.54      5.63 o 
  -1   8  15      111.36      128.36     14.34 o 
   0   8  15      101.93      101.66     13.11 o 
   1   8  15       43.66       74.16     12.49 o 
  -7   9  15        6.70        2.81      7.68 o 
  -6   9  15      369.65      392.27     14.05 o 
  -5   9  15       23.18       17.24      6.48 o 
  -4   9  15        4.04       -3.48      5.67 o 
  -3   9  15      350.52      435.59     18.51 o 
  -2   9  15       95.75      112.55     10.51 o 
  -1   9  15        2.68       -7.14      7.93 o 
 -15   0  16      166.47      181.16     11.55 o 
 -14   0  16      391.25      363.53     15.30 o 
 -13   0  16        0.03        3.59      6.17 o 
 -12   0  16      116.73      123.10     12.80 o 
 -11   0  16      145.44      135.50      9.41 o 
 -10   0  16       30.78       20.64      9.04 o 
  -9   0  16      333.48      374.75     20.59 o 
  -8   0  16     1206.77     1133.62     42.41 o 
  -7   0  16      206.12      200.96     15.38 o 
  -6   0  16       42.92       47.33      9.61 o 
  -5   0  16       86.30       79.09     10.70 o 
  -4   0  16      614.93      615.56     28.59 o 
  -3   0  16      728.36      770.52     33.65 o 
  -2   0  16      256.16      230.40     16.80 o 
  -1   0  16       66.94       60.58     10.84 o 
   0   0  16     2863.12     2927.53     96.50 o 
   1   0  16        8.64        6.26     10.32 o 
   2   0  16      878.88      832.15     82.19 o 
   3   0  16       16.84       19.50      9.04 o 
   4   0  16      157.19      131.67     13.91 o 
   5   0  16      714.41      799.24     35.21 o 
   6   0  16       38.94       36.35     10.55 o 
 -14   1  16       59.16       49.49     10.23 o 
 -13   1  16        0.45       -2.08      3.94 o 
 -12   1  16       12.20        5.73      4.15 o 
 -11   1  16      152.92      131.56      7.67 o 
 -10   1  16      104.60      143.69     11.96 o 
  -9   1  16       56.59       68.86     12.42 o 
  -8   1  16       66.12       76.77      7.58 o 
  -7   1  16        0.10       -1.76      6.22 o 
  -6   1  16       66.56       46.05      7.06 o 
  -5   1  16      294.45      253.58     12.13 o 
  -4   1  16        0.00        4.38      5.60 o 
  -3   1  16      495.21      560.77     19.36 o 
  -2   1  16      165.99      162.58     15.24 o 
  -1   1  16      269.45      286.60     17.89 o 
   0   1  16      275.82      262.32     10.18 o 
   1   1  16      213.26      206.85      7.96 o 
   2   1  16     1070.85     1041.25     23.43 o 
   3   1  16       13.95       11.36      6.87 o 
   4   1  16      175.05      186.90     11.03 o 
   5   1  16       28.48       41.99     19.43 o 
   6   1  16        3.44       22.54      9.32 o 
 -14   2  16      113.82      118.83      8.68 o 
 -13   2  16       13.37       25.20      5.60 o 
 -12   2  16      144.33      120.86      7.94 o 
 -11   2  16        0.64       -0.12      4.39 o 
 -10   2  16        5.26        1.66      4.71 o 
  -9   2  16      487.25      416.41     32.99 o 
  -8   2  16      139.83      125.55     13.82 o 
  -7   2  16      688.99      694.19     43.90 o 
  -6   2  16       46.85       61.47      7.26 o 
  -5   2  16      876.07      839.04     29.51 o 
  -4   2  16     2013.58     1947.64     47.13 o 
  -3   2  16      270.03      256.58     12.48 o 
  -2   2  16        0.11       -1.90      7.17 o 
  -1   2  16      374.37      388.16     16.10 o 
   0   2  16      129.40      125.17      7.55 o 
   1   2  16      219.42      194.88     11.14 o 
   2   2  16       82.08       88.05      6.77 o 
   3   2  16       98.65       74.32      6.89 o 
   4   2  16      118.43      117.96      8.25 o 
   5   2  16        5.70       -5.26      5.50 o 
   6   2  16      156.50      156.45      9.45 o 
 -14   3  16        1.93       -5.54      5.65 o 
 -13   3  16        6.38       -7.60      5.07 o 
 -12   3  16       27.61       32.71      6.11 o 
 -11   3  16        1.00        3.11      6.46 o 
 -10   3  16       63.51       62.25      7.84 o 
  -9   3  16        0.95       -4.65      4.54 o 
  -8   3  16      436.05      399.71     14.81 o 
  -7   3  16      153.57      138.59     12.00 o 
  -6   3  16       60.53       51.60      8.12 o 
  -5   3  16      157.79      134.41     11.48 o 
  -4   3  16       45.38       47.80      6.94 o 
  -3   3  16       27.30       22.14      6.52 o 
  -2   3  16        0.34       -2.28      5.88 o 
  -1   3  16       84.87       79.47      6.16 o 
   0   3  16       51.28       46.89      9.13 o 
   1   3  16      135.58      144.60     10.23 o 
   2   3  16        5.51       -0.28      5.60 o 
   3   3  16       19.96       22.25      5.91 o 
   4   3  16        1.49       -5.19      5.53 o 
   5   3  16       15.84        9.80      5.57 o 
 -13   4  16        2.75        0.70      5.63 o 
 -12   4  16       14.95       18.94      7.28 o 
 -11   4  16       50.11       34.25      7.26 o 
 -10   4  16       96.07       88.35      9.27 o 
  -9   4  16       57.48       57.85      8.25 o 
  -8   4  16      275.35      269.58     19.88 o 
  -7   4  16        0.85       -0.93      4.70 o 
  -6   4  16       77.16       61.30      7.05 o 
  -5   4  16      164.03      165.20     10.38 o 
  -4   4  16     1036.58     1009.18     39.33 o 
  -3   4  16     1118.50     1170.31     32.09 o 
  -2   4  16        6.49        2.59      6.42 o 
  -1   4  16       24.94       14.52      5.73 o 
   0   4  16      757.65      751.12     18.68 o 
   1   4  16      853.24      849.02     20.86 o 
   2   4  16        0.25       -1.64      6.43 o 
   3   4  16      334.45      335.77     12.33 o 
   4   4  16        9.29        9.03      5.79 o 
   5   4  16       29.21       26.30      6.32 o 
 -13   5  16       19.80       29.47      8.28 o 
 -12   5  16        1.28       -5.34      6.91 o 
 -11   5  16       22.65       35.15      8.16 o 
 -10   5  16      102.43      108.39      9.96 o 
  -9   5  16        0.63       -0.76      6.73 o 
  -8   5  16       96.56       81.26      9.54 o 
  -7   5  16      120.94      106.48      9.32 o 
  -6   5  16      188.87      161.35     13.02 o 
  -5   5  16      264.18      270.03     12.67 o 
  -4   5  16       53.27       66.62      7.65 o 
  -3   5  16      165.89      192.95     11.04 o 
  -2   5  16       25.97       28.53      7.00 o 
  -1   5  16        0.65       -1.35      5.26 o 
   0   5  16       52.74       52.97      6.41 o 
   1   5  16       37.49       34.85      6.21 o 
   2   5  16        0.04       -4.21      5.11 o 
   3   5  16        6.54       12.53      5.62 o 
   4   5  16       97.03      135.53      8.83 o 
 -12   6  16       95.68      128.38     11.15 o 
 -11   6  16       83.25       75.02      9.33 o 
 -10   6  16        6.30        0.54      9.92 o 
  -9   6  16       28.96       20.57      7.63 o 
  -8   6  16      876.50      897.15     27.39 o 
  -7   6  16       41.48       24.28      9.80 o 
  -6   6  16       30.05       31.73      8.83 o 
  -5   6  16       11.71       -1.85      6.37 o 
  -4   6  16      243.42      251.26     13.14 o 
  -3   6  16      554.18      584.09     20.24 o 
  -2   6  16        2.55        6.20      8.95 o 
  -1   6  16      105.89      150.17     15.43 o 
   0   6  16      308.05      415.10     14.09 o 
   1   6  16      118.63      144.51      8.91 o 
   2   6  16        6.97        7.84      5.86 o 
   3   6  16      180.30      171.98      9.53 o 
 -10   7  16      119.82      131.32     11.31 o 
  -9   7  16       13.36        2.62     14.22 o 
  -8   7  16       11.22        5.49     16.28 o 
  -7   7  16        9.12       19.87      7.56 o 
  -6   7  16       94.18       99.56     13.02 o 
  -5   7  16        1.74       -9.27      6.18 o 
  -4   7  16        3.61        6.19      6.89 o 
  -3   7  16       15.14       27.75      7.51 o 
  -2   7  16       79.11       57.88      8.51 o 
  -1   7  16       68.97       88.03     12.64 o 
   0   7  16      167.81      212.08     18.08 o 
   1   7  16        2.39        8.68      6.50 o 
   2   7  16        0.48       -2.45      5.67 o 
  -8   8  16       13.62        0.08      7.82 o 
  -7   8  16      117.96      162.92     14.65 o 
  -6   8  16        0.08       10.41      7.37 o 
  -5   8  16      149.99      174.59     18.53 o 
  -4   8  16      343.86      332.17     12.66 o 
  -3   8  16       70.12       76.50      7.47 o 
  -2   8  16       27.83       38.05     10.79 o 
  -1   8  16       24.48       22.62     10.55 o 
   0   8  16       18.86        1.70     10.89 o 
 -14   1  17        0.02       -1.57      5.55 o 
 -13   1  17       62.16       56.18      5.60 o 
 -12   1  17       73.59       72.50      5.62 o 
 -11   1  17       24.02       28.52      5.53 o 
 -10   1  17        3.50       -7.74      5.16 o 
  -9   1  17       38.11       42.75      6.74 o 
  -8   1  17       24.69       28.74      6.74 o 
  -7   1  17       47.76       56.06      7.23 o 
  -6   1  17       25.90       15.26      6.30 o 
  -5   1  17       47.82       38.09      8.85 o 
  -4   1  17      790.64      770.37     24.10 o 
  -3   1  17       98.04       91.47     21.94 o 
  -2   1  17       24.40       18.18      7.08 o 
  -1   1  17       63.24       65.34      8.63 o 
   0   1  17       88.73       89.72      9.73 o 
   1   1  17        2.29        1.64      7.36 o 
   2   1  17      117.21      120.94      9.77 o 
   3   1  17      203.01      224.16     14.05 o 
   4   1  17        2.21        3.59     15.52 o 
   5   1  17       23.79       22.70      7.71 o 
 -14   2  17       49.85       47.46      6.98 o 
 -13   2  17       25.45       29.06      6.24 o 
 -12   2  17        0.11        6.17      6.13 o 
 -11   2  17        4.13        5.52      5.01 o 
 -10   2  17       40.30       52.20      6.02 o 
  -9   2  17       39.37       40.32      8.35 o 
  -8   2  17      131.00      108.64      8.63 o 
  -7   2  17       29.53       41.38      7.09 o 
  -6   2  17        2.20        6.34      6.53 o 
  -5   2  17      261.91      295.16     24.66 o 
  -4   2  17      203.02      203.10     11.41 o 
  -3   2  17      275.08      301.09     32.09 o 
  -2   2  17        2.56       -1.23      6.12 o 
  -1   2  17       39.16       25.64      7.49 o 
   0   2  17        9.78       17.32      8.21 o 
   1   2  17       88.28       81.32      8.77 o 
   2   2  17        1.00       13.11      6.61 o 
   3   2  17      461.35      510.90     19.59 o 
   4   2  17        6.83        0.50      6.29 o 
   5   2  17        4.10        6.10      6.28 o 
 -13   3  17      311.38      366.87     13.33 o 
 -12   3  17      401.88      393.87     16.88 o 
 -11   3  17      190.33      212.52     12.39 o 
 -10   3  17       34.44       35.00      7.50 o 
  -9   3  17      103.32      104.73     12.66 o 
  -8   3  17      429.31      402.60     15.42 o 
  -7   3  17       40.05       59.43      7.54 o 
  -6   3  17      146.06      189.77     11.01 o 
  -5   3  17        7.91       15.08      6.24 o 
  -4   3  17       52.51       45.06      7.30 o 
  -3   3  17      311.40      282.76     13.82 o 
  -2   3  17      953.59      987.78     29.29 o 
  -1   3  17       38.07       42.04      7.90 o 
   0   3  17      543.37      604.63     31.52 o 
   1   3  17       65.43       62.64      8.09 o 
   2   3  17       67.90       73.00      9.05 o 
   3   3  17       86.84       91.69      9.95 o 
   4   3  17       13.59        6.88      5.92 o 
 -13   4  17        1.24        2.41      5.81 o 
 -12   4  17        3.82        5.65      7.21 o 
 -11   4  17       39.91       32.37     12.54 o 
 -10   4  17      121.79      155.49     15.50 o 
  -9   4  17      145.72      148.34     13.70 o 
  -8   4  17      125.19      129.17     17.80 o 
  -7   4  17       12.55        7.03      6.13 o 
  -6   4  17       13.51        5.61     10.96 o 
  -5   4  17      121.83      118.04     13.25 o 
  -4   4  17       22.75       26.41      7.23 o 
  -3   4  17       23.07       22.98      6.72 o 
  -2   4  17       22.37       17.75      7.71 o 
  -1   4  17       97.43       87.49     13.77 o 
   0   4  17       21.46       28.41      5.93 o 
   1   4  17      189.43      211.90     12.49 o 
   2   4  17      401.68      449.23     18.25 o 
   3   4  17      157.17      177.98     12.62 o 
   4   4  17       30.99       42.06      8.48 o 
 -12   5  17      268.76      312.36     15.71 o 
 -11   5  17      123.82      106.12     21.32 o 
 -10   5  17        2.19        3.36      7.00 o 
  -9   5  17        0.24       -4.24      6.29 o 
  -8   5  17       99.96      124.77     10.63 o 
  -7   5  17      237.47      258.23     13.84 o 
  -6   5  17      198.14      206.45     12.33 o 
  -5   5  17       56.09       59.28      7.99 o 
  -4   5  17      530.73      540.91     19.40 o 
  -3   5  17      123.55      123.55     14.10 o 
  -2   5  17      110.59      125.94     10.32 o 
  -1   5  17       79.57       80.70     13.44 o 
   0   5  17      103.19      103.07     11.27 o 
   1   5  17       27.32       32.70      6.36 o 
   2   5  17        5.99        3.74      5.69 o 
   3   5  17       65.00       89.01     12.12 o 
 -11   6  17       18.90       20.92      8.20 o 
 -10   6  17       22.54       20.58      8.07 o 
  -9   6  17        4.48        6.79      7.76 o 
  -8   6  17        2.01       -2.52      7.18 o 
  -7   6  17        2.06        4.33      7.06 o 
  -6   6  17        0.61        5.10      6.80 o 
  -5   6  17       20.51       24.13      7.81 o 
  -4   6  17       63.71       64.23     12.26 o 
  -3   6  17       73.92       73.96      8.69 o 
  -2   6  17       11.53       19.63     11.45 o 
  -1   6  17        6.22       12.19      7.17 o 
   0   6  17        9.92        5.13      5.93 o 
   1   6  17        0.46        2.97      5.84 o 
   2   6  17      111.00      115.04     12.56 o 
  -9   7  17       97.13       88.05     10.55 o 
  -8   7  17      744.59      794.22     26.29 o 
  -7   7  17      266.81      254.99     14.13 o 
  -6   7  17        0.27      -11.38     10.79 o 
  -5   7  17      104.65       84.54      9.77 o 
  -4   7  17      133.41      171.64     11.70 o 
  -3   7  17       19.58        9.80      7.54 o 
  -2   7  17       43.29       26.70      7.66 o 
  -1   7  17       90.25       90.11     13.49 o 
   0   7  17        7.69       20.89      7.57 o 
 -13   0  18      143.95      152.16     10.86 o 
 -12   0  18       53.75       75.45      8.33 o 
 -11   0  18        3.65        4.35      8.24 o 
 -10   0  18      759.81      629.81     29.58 o 
  -9   0  18      629.58      676.47     31.10 o 
  -8   0  18     1003.80      987.76     39.95 o 
  -7   0  18       11.07       25.89      9.42 o 
  -6   0  18      150.83      137.21     14.10 o 
  -5   0  18      341.64      364.48     22.29 o 
  -4   0  18       11.31        1.89      8.95 o 
  -3   0  18       61.38       62.52     12.07 o 
  -2   0  18     1860.77     1911.48     69.01 o 
  -1   0  18      557.31      548.78     29.96 o 
   0   0  18      270.79      258.13     20.87 o 
   1   0  18        5.38       15.00     11.03 o 
   2   0  18      272.40      260.69     21.53 o 
   3   0  18       72.64       87.46     14.91 o 
   4   0  18      280.18      287.39     15.17 o 
 -13   1  18       11.51        5.01      6.65 o 
 -12   1  18       87.62       76.04      6.01 o 
 -11   1  18       19.59       15.19      5.53 o 
 -10   1  18       32.41       17.99      6.55 o 
  -9   1  18       94.80       94.39      8.54 o 
  -8   1  18      259.90      259.30     14.55 o 
  -7   1  18      252.48      251.12     13.82 o 
  -6   1  18      209.43      195.89     11.88 o 
  -5   1  18      105.81       82.88      8.73 o 
  -4   1  18      316.01      308.05     14.68 o 
  -3   1  18        9.70        3.33     10.20 o 
  -2   1  18        9.62       22.23      7.40 o 
  -1   1  18       33.67       44.49      8.61 o 
   0   1  18      325.77      320.89     16.26 o 
   1   1  18      591.00      640.82     23.86 o 
   2   1  18       76.29       93.82     10.80 o 
   3   1  18        2.10        7.81     11.22 o 
   4   1  18       33.01       29.39      8.56 o 
 -13   2  18      193.09      203.78     10.23 o 
 -12   2  18      331.12      345.83     29.32 o 
 -11   2  18       12.46       11.73      5.47 o 
 -10   2  18        3.11       -6.13      4.90 o 
  -9   2  18      103.80       90.18      8.54 o 
  -8   2  18      286.74      262.73     17.72 o 
  -7   2  18       45.14       53.94      7.50 o 
  -6   2  18      501.06      490.27     18.27 o 
  -5   2  18       77.03       72.25      8.35 o 
  -4   2  18       10.38       13.94      6.54 o 
  -3   2  18        0.60        3.23      6.43 o 
  -2   2  18      238.76      231.99     13.35 o 
  -1   2  18      462.02      464.80     19.21 o 
   0   2  18       40.68       33.56      8.28 o 
   1   2  18        9.01       14.39      7.86 o 
   2   2  18     1203.07     1264.96     53.29 o 
   3   2  18      348.02      386.80     17.24 o 
 -12   3  18       83.51       58.50      8.36 o 
 -11   3  18       37.32       41.25     10.65 o 
 -10   3  18       19.00        5.53      8.05 o 
  -9   3  18        1.17       -6.68      4.83 o 
  -8   3  18      294.89      285.12     13.27 o 
  -7   3  18      275.22      248.27     18.67 o 
  -6   3  18       72.89       82.21      8.73 o 
  -5   3  18        0.09       -5.19      6.23 o 
  -4   3  18        1.57       -2.20      5.90 o 
  -3   3  18        5.22        8.31      6.91 o 
  -2   3  18       70.44       66.03      8.58 o 
  -1   3  18       36.63       36.93      8.33 o 
   0   3  18        0.00        5.64      7.44 o 
   1   3  18      168.96      164.75     18.22 o 
   2   3  18      121.54      144.64     17.70 o 
   3   3  18        2.48       13.38     13.25 o 
 -12   4  18      122.28      144.86     11.61 o 
 -11   4  18        8.11       13.48      7.17 o 
 -10   4  18        0.85        0.42      7.04 o 
  -9   4  18       17.11       19.86      9.68 o 
  -8   4  18        5.38        5.11      6.98 o 
  -7   4  18       34.73       28.15      6.99 o 
  -6   4  18      178.05      198.66     11.60 o 
  -5   4  18       62.71       56.44      7.88 o 
  -4   4  18       24.74       21.32      6.99 o 
  -3   4  18       37.32       37.95      7.90 o 
  -2   4  18       87.06      100.72      9.87 o 
  -1   4  18        4.33        8.67      7.25 o 
   0   4  18      207.06      175.12     17.89 o 
   1   4  18       23.67       12.31     12.12 o 
   2   4  18      447.49      483.57     19.37 o 
 -11   5  18       32.15       13.56      7.89 o 
 -10   5  18      112.77      113.00     21.87 o 
  -9   5  18      124.96      145.96     11.34 o 
  -8   5  18       12.99       16.16      9.70 o 
  -7   5  18        1.14      -10.12      6.75 o 
  -6   5  18        0.11        6.53      9.37 o 
  -5   5  18        9.20        6.27     18.58 o 
  -4   5  18       17.40        7.15      6.78 o 
  -3   5  18       23.13       20.98      7.61 o 
  -2   5  18       11.45       14.00      7.28 o 
  -1   5  18       10.77       12.64      7.46 o 
   0   5  18        8.76       -3.17     10.37 o 
   1   5  18      276.72      311.42     23.14 o 
  -9   6  18      114.05      139.36     11.60 o 
  -8   6  18      308.70      318.66     19.17 o 
  -7   6  18        1.49       -5.27      7.29 o 
  -6   6  18        9.40        1.57      7.50 o 
  -5   6  18       97.69       96.42     11.83 o 
  -4   6  18       13.15       14.15     10.84 o 
  -3   6  18      271.02      336.21     15.90 o 
  -2   6  18      490.55      529.58     20.65 o 
  -1   6  18      158.97      174.16     14.81 o 
   0   6  18        0.14      -11.69      9.84 o 
  -6   7  18      146.36      154.30     14.55 o 
  -5   7  18       87.61      107.65     13.89 o 
  -4   7  18        2.06      -11.29      8.85 o 
 -12   1  19       98.65      105.43      6.81 o 
 -11   1  19       60.07       63.19      6.96 o 
 -10   1  19       45.41       62.40      8.57 o 
  -9   1  19      183.71      153.49     12.49 o 
  -8   1  19      223.02      226.98     12.70 o 
  -7   1  19      117.77      137.39     12.35 o 
  -6   1  19      658.73      674.62     22.85 o 
  -5   1  19      302.33      313.62     24.80 o 
  -4   1  19       68.60       55.18      7.96 o 
  -3   1  19        5.00        3.40      6.72 o 
  -2   1  19       79.46       87.65      9.89 o 
  -1   1  19      341.13      395.30     20.68 o 
   0   1  19       49.82       48.49      8.70 o 
   1   1  19        0.01        1.37      7.83 o 
   2   1  19      336.91      318.24     17.35 o 
 -12   2  19       14.82       20.29      7.56 o 
 -11   2  19       30.90       21.32     11.81 o 
 -10   2  19       12.95       15.53      5.47 o 
  -9   2  19       25.28       29.46     16.42 o 
  -8   2  19       40.90       45.90      7.70 o 
  -7   2  19       29.69       17.32      7.07 o 
  -6   2  19        1.85        9.10      7.34 o 
  -5   2  19       13.51       21.05      6.88 o 
  -4   2  19       56.53       60.73     16.54 o 
  -3   2  19       77.15      105.51     19.38 o 
  -2   2  19      249.81      255.81     14.46 o 
  -1   2  19      174.69      150.36     12.05 o 
   0   2  19       40.15       27.23      8.50 o 
   1   2  19        4.63       -1.90      7.90 o 
   2   2  19       70.94       78.83     13.58 o 
 -11   3  19        3.67        2.06      7.09 o 
 -10   3  19       64.13       53.28      8.35 o 
  -9   3  19        0.25        6.01      7.15 o 
  -8   3  19       54.26       42.11      7.44 o 
  -7   3  19       84.17       54.91      8.05 o 
  -6   3  19       45.30       45.14      7.81 o 
  -5   3  19       45.10       36.28      8.24 o 
  -4   3  19       30.75       56.18      9.32 o 
  -3   3  19      142.51       98.28     10.00 o 
  -2   3  19      452.13      495.31     20.20 o 
  -1   3  19        0.12       14.16      7.60 o 
   0   3  19       80.89       93.91     10.43 o 
   1   3  19      169.74      194.80     13.97 o 
 -10   4  19        0.19        7.30      7.50 o 
  -9   4  19      117.50      125.72     10.92 o 
  -8   4  19       37.14       47.77      8.77 o 
  -7   4  19        0.47       -9.94      8.90 o 
  -6   4  19       28.67       22.42      7.09 o 
  -5   4  19        0.73        3.41      7.67 o 
  -4   4  19       62.50       62.25      8.57 o 
  -3   4  19       36.15       54.44      8.51 o 
  -2   4  19       55.80       74.35      9.75 o 
  -1   4  19        6.40       -8.40      6.98 o 
   0   4  19       61.98       60.26      9.57 o 
  -9   5  19       30.13       29.62      8.37 o 
  -8   5  19        0.03        0.41      7.74 o 
  -7   5  19       55.72       70.22      9.77 o 
  -6   5  19      761.15      800.14     37.63 o 
  -5   5  19       27.00       27.26     11.03 o 
  -4   5  19       64.71       67.55      8.97 o 
  -3   5  19      221.57      258.07     14.41 o 
  -2   5  19      177.53      215.46     13.91 o 
  -1   5  19      260.98      276.18     15.47 o 
  -6   6  19        0.48       -0.19     13.75 o 
  -5   6  19        2.24       -5.66      9.04 o 
  -4   6  19       36.96       24.42     11.22 o 
 -11   0  20      519.74      542.06     27.69 o 
 -10   0  20      665.99      642.82     31.10 o 
  -9   0  20      404.32      444.61     25.46 o 
  -8   0  20       67.35       27.21     10.03 o 
  -7   0  20       13.48        6.48      9.13 o 
  -6   0  20        7.75      -13.54      9.56 o 
  -5   0  20      100.14      113.07     14.20 o 
  -4   0  20      131.22      145.35     15.95 o 
  -3   0  20       49.40       45.96     12.12 o 
  -2   0  20       30.42       30.01     11.93 o 
  -1   0  20      172.16      197.74     19.22 o 
   0   0  20       59.22       61.15     13.87 o 
 -11   1  20        1.99        5.68      6.71 o 
 -10   1  20      148.39      157.28     11.07 o 
  -9   1  20       27.23       29.03      7.52 o 
  -8   1  20        0.49       -3.29      6.38 o 
  -7   1  20       17.12       26.15      7.39 o 
  -6   1  20        9.44       10.96      6.86 o 
  -5   1  20       13.10        7.84      6.75 o 
  -4   1  20        0.23        3.36     10.15 o 
  -3   1  20       14.92       21.75      7.69 o 
  -2   1  20       58.79       55.71      9.25 o 
  -1   1  20      113.45      124.53     11.58 o 
   0   1  20        1.73       -4.58      7.43 o 
 -10   2  20      186.96      176.40     11.51 o 
  -9   2  20       65.44       56.71      7.90 o 
  -8   2  20       13.17        9.07      6.66 o 
  -7   2  20       69.73       67.53     14.08 o 
  -6   2  20      313.16      340.95     15.69 o 
  -5   2  20        3.44       -6.50      6.49 o 
  -4   2  20       17.81       17.02      7.24 o 
  -3   2  20       34.52       42.82      8.60 o 
  -2   2  20      313.47      320.02     16.48 o 
  -1   2  20        1.70       -0.40      7.53 o 
   0   2  20      230.35      208.60     14.41 o 
  -9   3  20       32.70       29.15     10.65 o 
  -8   3  20       26.30       29.22      7.21 o 
  -7   3  20       16.16        5.52      6.74 o 
  -6   3  20       19.72       14.17      7.25 o 
  -5   3  20       56.00       40.56      8.24 o 
  -4   3  20        4.54        2.80     12.94 o 
  -3   3  20       49.08       52.09      8.67 o 
  -2   3  20       41.13       45.17      9.39 o 
  -1   3  20        3.83       -0.30      7.68 o 
  -8   4  20       17.46       18.88     10.98 o 
  -7   4  20       71.38       62.33     12.54 o 
  -6   4  20      212.66      235.96     16.21 o 
  -5   4  20        0.08       -2.20      6.71 o 
  -4   4  20        5.54        1.31      7.31 o 
  -3   4  20       15.41       18.68     16.47 o 
  -2   4  20       28.29       36.15     12.97 o 
  -8   1  21       54.99       64.27      8.46 o 
  -7   1  21       32.82       25.44      7.46 o 
  -6   1  21       26.35       25.87      7.75 o 
  -5   1  21      127.31      116.14     10.74 o 
  -4   1  21       86.51      104.82     10.56 o 
  -3   1  21       38.25       34.34      8.50 o 
  -8   2  21        4.21        6.13      6.48 o 
  -7   2  21       92.96      140.59     10.78 o 
  -6   2  21        3.78       -1.86      6.24 o 
  -5   2  21        0.28        2.15      6.79 o 
  -4   2  21       26.88       36.88      8.51 o 
                                                 
